# Supplementary material for: From aerial drone to quantitative trait locus: leveraging next‐generation phenotyping to reveal the genetics of color and height in field‐grown Lactuca sativa
Source: Plant J. 2025 Aug 13;123(3):e70405. doi: 10.1111/tpj.70405 (PMC12349928; doi:10.1111/tpj.70405)
Supplement: Supplementary file 2 — Table S1. LK_lines. Information about all the lettuce lines. Table S2. Statistical_definitions. Description of all used summary statistics. Table S3. Pheno_definitions. Description of all used phenotypes. Table S4. Phenotypes. All phenotypes in long format. Table S5. Kinship. Kinship matrix used to correct for population structure during GWAS. Table S6. All significant SNPs. Table S7. Full SNPs 5 traits. Table S8. QTLs. Prominent loci found when using only the mean traits. Table S9. QTLs. All prominent loci found when using the extended descriptives. Table S10. Heritability scores of all traits. Table S11. Correlation matrix. Correlation of all traits with each other from 0 to 1. Table S12. LD_decay. Linkage disequillibrium decay. Table S13. P values of all significant (−log10 >7) SNPs after GWAS of all phenotypes. Table S14. Height.mean.day2. GWAS result on height for generating Figure 4. Table S15. gbrat.mean.day2. GWAS result on green blue ratio for generating Figure 4. Table S16. Rededge.mean.day2. GWAS result on red.edge for generating Figure 4. Table S17. Height.traits. All height traits in one sheet. [file TPJ-123-0-s002.zip]

Archive with 2 entries (2 files):
- SupplementaryTablesCaption.docx
- Supplemental_data.xlsx
