# Supplementary material for: From aerial drone to quantitative trait locus: leveraging next‐generation phenotyping to reveal the genetics of color and height in field‐grown Lactuca sativa
Source: Plant J. 2025 Aug 13;123(3):e70405. doi: 10.1111/tpj.70405 (PMC12349928; doi:10.1111/tpj.70405)
Supplement: Supplementary file 2 — Table S1. LK_lines. Information about all the lettuce lines. Table S2. Statistical_definitions. Description of all used summary statistics. Table S3. Pheno_definitions. Description of all used phenotypes. Table S4. Phenotypes. All phenotypes in long format. Table S5. Kinship. Kinship matrix used to correct for population structure during GWAS. Table S6. All significant SNPs. Table S7. Full SNPs 5 traits. Table S8. QTLs. Prominent loci found when using only the mean traits. Table S9. QTLs. All prominent loci found when using the extended descriptives. Table S10. Heritability scores of all traits. Table S11. Correlation matrix. Correlation of all traits with each other from 0 to 1. Table S12. LD_decay. Linkage disequillibrium decay. Table S13. P values of all significant (−log10 >7) SNPs after GWAS of all phenotypes. Table S14. Height.mean.day2. GWAS result on height for generating Figure 4. Table S15. gbrat.mean.day2. GWAS result on green blue ratio for generating Figure 4. Table S16. Rededge.mean.day2. GWAS result on red.edge for generating Figure 4. Table S17. Height.traits. All height traits in one sheet. [file TPJ-123-0-s002.zip › Supplemental_data.xlsx]

## Sheet: read_me
Supplementary Table nr.	Sheetname	Short description	Complete description
1	LK_lines	Information about all the lettuce lines	For all lettuce accesions we show the CGN ID. CGN currently maintains one of the largest genetic resource collections of lettuce in the world. The LettuceKnowID (LKID), the morphology type, and the more common used name.
3	Pheno_definitions	Description of all used phenotypes	Detailed description of all phenotypes. In the code we use abbreviations for all phenotypes, this sheet explains what these abbreviations are, what these phenotypes are exactly and how they are calculated.
2	Statistical_definitions	Description of all used summary statistics	For all phenotypes we use extended descriptives. This sheet lists exactly what these extended descriptives are.
5	kinship	kinship matrix used to correct for population structure during GWAS	The kinship matrix, calculated by taking the covariance matrix.
4	Phenotypes	All phenotypes in long format	Matrix containing all the phenotypes for all LKIDs. The trait and statistical description describe what trait is used and what statistic is used to measure it. The observation column shows what day the observation belongs to. 1106 is day-78, 2506 is day-93. Diff is the absolute difference and dira is the log2 fold change.
10	Heritability	Heritability scores of all traits	Broad-sense heritability for each trait was calculated by taking ratio of the between genotype variance and the total variance.
	Height.mean.day1*	GWAS results on the heighft for day 1, necessary for supplemental figure	GWAS results for height on day-78. pval is the -log10(p-value) for each SNP, chr is the chromosome, Position is the Position in Mbp (Megabasepairs), zscore shows the relation to the mean of that phenotype, snp_index shows what number that SNP is
14	Height.mean.day2	GWAS result on height for generating figure 4	GWAS results for height on day-93. pval is the -log10(p-value) for each SNP, chr is the chromosome, Position is the Position in Mbp,zscore shows the relation to the mean of that phenotype, snp_index shows what number that SNP is
	Height.mean.change*	GWAS results on the change between both days, necessary for supplemental figure	GWAS results for the log2 fold change between day-78 and day-93. pval is the -log10(p-value) for each SNP, chr is the chromosome, Position is the Position in Mbp, zscore shows the relation to the mean of that phenotype, snp_index shows what number that SNP is
15	gbrat.mean.day2	GWAS result on green blue ratio for generating figure 4	GWAS results for the green blue ratio on day-93. pval is the -log10(p-value) for each SNP, chr is the chromosome, Position is the Position in Mbp ), zscore shows the relation to the mean of that phenotype, snp_index shows what number that SNP is
16	rededge.mean.day2	GWAS result on red.edge for generating figure 4	GWAS results for the rededge on day-93. pval is the -log10(p-value) for each SNP, chr is the chromosome, Position is the Position in Mbp, zscore shows the relation to the mean of that phenotype, snp_index shows what number that SNP is
13	pvalues	pvalues of all significant (-log10 >7) SNPs after GWAS of all phenotypes	All significant SNPs for all traits. Phenotype shows the phenotype, for interpretation of the names see pheno_definitions and statistical_defintions. Position is the position of the SNP in Mbp. Pval is the -log10(pvalue). Mean_clustering shows what cluster this trait belongs to in the mean clustering, figure 3 and 5 in the paper. All_clustering shows what cluster this trait belongs when we do clu…
11	Correlation matrix	Correlation of all traits with each other from 0 to 1	Correlation matrix of all traits. Created with the cor() function in base R. For interpreation of the names see the Pheno_definitions and Statistical_definitions sheet.
8	QTLs.fig5	Prominent loci found when using only the mean traits	All prominent loci as defined in the paper and shown in Figure 5. The phenotype column shows the phenotype with the most significant result. Phenotypes show all the phenotypes that have a significant result at the location of the most significant SNP. Position shows the position of the most significant SNP in Mbp. Pval shows the -log(pvalue). l.bound and u.bound show the lower and upper boundarie…
9	QTLs.all	Prominent loci found when using the extended descriptives	All prominent loci as defined in the paper and shown in supplemental figure with QTLs for all extended descriptives. The phenotype column shows the phenotype with the most significant result. Phenotypes show all the phenotypes that have a significant result at the location of the most significant SNP. Position shows the position of the most significant SNP in Mbp. Pval shows the -log(pvalue). l.b…
17	height.traits	All height traits in one sheet	The GWAS results for all height traits in 1 sheet. As shown in figure 6.
	peaks.fig4*	Locations of colored rectangles in figure 4	This sheet details the locations of the colored rectangles in figure 4.
	peaks.fig5*	Locations of colored rectangles in figure 5	This sheet details the locations of the colored rectangles in figure 5.
	peaks.fig6*	Locations of colored rectangles in supplemental figure for QTLs with all extended descriptives	This sheet details the locations of the colored rectangles in supplemental figure with all extended descriptives.
6	All.Significant.SNPs	All significant SNPs for all traits	All significant SNPs for all traits without any binning or clustering.
7	FullSNPs5traits	All significant SNPs for 5 highlighted traits	All significant SNPs with a score of -log10(pval) > 5. For 5 traits we highlight.
12	LD_decay	Linkage Disequillibrium Decay	Summary of linkage disequillibrium for each chromosome.
	pvalues.low.thresh*	pvalues of all SNPs (log10 >5) after GWAS of all phenotypes	Similar to the pvalues sheet. But SNPs that are just under the significance threshold are also included.
*	Sheets noted with an asterisk are not mentioned in the text but necessary for some of the scripts.

## Sheet: LK_lines
CGNID	LKID	Morphology type	Name
CGN04496	LK001	Butterhead	Ardente
CGN04528	LK002	Butterhead	Blonde du Prieure
CGN04536	LK003	Butterhead	Brune d'Hiver
CGN04574	LK004	Butterhead	Du Bon Jardinier
CGN04613	LK005	Butterhead	Hilde
CGN04614	LK006	Butterhead	Hilds 1251
CGN04618	LK007	Butterhead	Hohlblattriger Butter
CGN04713	LK008	Butterhead	Patience
CGN04818	LK009	Butterhead	Reine de Mai
CGN04828	LK010	Butterhead	Rougette du Midi a Graine Noire
CGN04888	LK011	Butterhead	Wayahead
CGN04895	LK012	Butterhead	Zomerkoning
CGN05121	LK013	Butterhead	Brenado
CGN05136	LK014	Butterhead	Tardisix
CGN05140	LK015	Butterhead	Capitan
CGN05163	LK016	Butterhead	Amplus '63
CGN05175	LK017	Butterhead	Blonde du Cazard race Reine de Juillet
CGN05201	LK018	Butterhead	Larganda
CGN05246	LK019	Butterhead	Stenhoved
CGN05257	LK020	Butterhead	Wonder van Voorburg
CGN05281	LK021	Butterhead	Troppo
CGN05813	LK022	Butterhead	Dandie
CGN05957	LK023	Butterhead	SVALOF 64257-1
CGN05959	LK024	Butterhead	SVALOF 67955-5
CGN05972	LK025	Butterhead	Rudolfs Liebling
CGN06009	LK026	Butterhead	Grosse Blonde Paresseuse
CGN06012	LK027	Butterhead	Ostinata
CGN09328	LK028	Butterhead	Blonde d'Ete
CGN09337	LK029	Butterhead	Moskovskij Parnikovyj
CGN09340	LK030	Butterhead	Semi-Morada
CGN09341	LK031	Butterhead	Tom Thumb
CGN09380	LK032	Butterhead	Sabine
CGN10910	LK033	Butterhead	Trgoviska
CGN10945	LK034	Butterhead	Amandine
CGN10961	LK035	Butterhead	Toupie
CGN10965	LK036	Butterhead	Winalda
CGN10966	LK037	Butterhead	Mariska
CGN11338	LK038	Butterhead	UCDM2
CGN11340	LK039	Butterhead	UCDM14
CGN11355	LK040	Butterhead	Breno
CGN11364	LK041	Butterhead	Kinemontepas
CGN11374	LK042	Butterhead	Tina
CGN11379	LK043	Butterhead	Virex
CGN11403	LK044	Butterhead	Line 4/57/D
CGN11424	LK045	Butterhead	Teplicky
CGN11432	LK046	Butterhead	Bourguignonne 9A
CGN13314	LK047	Butterhead	Fruhlingsgruss
CGN14626	LK048	Butterhead	Augusta
CGN14635	LK049	Butterhead	Dabora
CGN14640	LK050	Butterhead	Diana
CGN14681	LK051	Butterhead	Perlane
CGN16217	LK052	Butterhead	Tasman
CGN16256	LK053	Butterhead	Florida 70202
CGN16264	LK054	Butterhead	Domaca Salata
CGN19067	LK055	Butterhead	Wintra
CGN20139	LK056	Butterhead	Titan
CGN20716	LK057	Butterhead	Ninja
CGN24530	LK058	Butterhead	Discovery
CGN24542	LK059	Butterhead	Libusa
CGN24683	LK060	Butterhead	Rosetta
PV15020	LK061	Butterhead	Olof
CGN25296	LK062	Butterhead	Cobham Green
CGN04495	LK063	Crisp	Anuenue
CGN04508	LK064	Crisp	Avoncrisp
CGN04542	LK065	Crisp	Calicel
CGN04581	LK066	Crisp	Frisee de Beauregard
CGN04647	LK067	Crisp	Laibacher Eis
CGN04709	LK068	Crisp	Oswego
CGN04868	LK069	Crisp	Valtemp
CGN04986	LK070	Crisp	Great Lakes 659
CGN05169	LK071	Crisp	Batavia Hanson Elite
CGN05170	LK072	Crisp	Batavia la Brillante
CGN05182	LK073	Crisp	Great Lakes
CGN05253	LK074	Crisp	Vanguard
CGN05862	LK075	Crisp	Mignonette
CGN09381	LK076	Crisp	Batavia Gloire du Dauphine
CGN10976	LK077	Crisp	San-Ye-Sheng-Cai
CGN11440	LK078	Crisp	Pennlake
CGN14647	LK079	Crisp	Danilla
CGN14702	LK080	Crisp	Paulette
CGN16262	LK081	Crisp	Zimska Pisana
CGN18663	LK082	Crisp	Chicon Batavia
CGN24676	LK083	Crisp	Argeles
CGN24689	LK084	Crisp	Musicale
CGN25055	LK086	Crisp	Expression
UCD...	LK087	Crisp	Salinas
CGN04604	LK088	Crisp	Greenhome
CGN04619	LK089	Crisp	Iceberg
CGN13348	LK091	Crisp	VIR 1532
CGN14608	LK092	Crisp	Rosa Pablo
CGN16263	LK093	Crisp	Crna
CGN18628	LK094	Crisp	IHR 10,011632
CGN18702	LK095	Crisp	Tarentelle
CGN20166	LK097	Crisp	Greenway
CGN24680	LK098	Crisp	Aviram
CGN25053	LK099	Crisp	Design
UCD...	LK100	Crisp	Emperor
UCD...	LK101	Crisp	El Dorado
UCD...	LK102	Crisp	Autumn Gold
UCD...	LK103	Crisp	Delsay
CGN06018	LK104	Latin	Bibb
CGN09377	LK105	Latin	Romaine Pomme en Terre
CGN11339	LK106	Latin	UCDM10
CGN13385	LK107	Latin	PI 181947 Latin
CGN24517	LK108	Latin	Comedy
CGN04539	LK109	Latin	Buttercrunch
CGN04685	LK110	Latin	Madrilene
UCD...	LK111	Latin	Eruption
UCD...	LK112	Latin	Xanadu
CGN04552	LK113	Cos	Cos Kakichisago
CGN04740	LK114	Cos	PI 169496
CGN04746	LK115	Cos	PI 177426
CGN04766	LK116	Cos	PI 223379
CGN04832	LK117	Cos	Romaine Ballon
CGN04840	LK118	Cos	Romaine Verte d'Hiver
CGN05004	LK119	Cos	Wiener Maidivi
CGN05057	LK120	Cos	Zalta Gjumjurdzinska
CGN05238	LK121	Cos	Romaine Verte de Provence
CGN05249	LK122	Cos	Valmaine
CGN05827	LK123	Cos	Romana Larga Verde
CGN06003	LK124	Cos	IEE 333
CGN09375	LK125	Cos	Forellenschluss
CGN09376	LK126	Cos	Romaine Chicon des Charentes
CGN14598	LK127	Cos	Romance
CGN14656	LK128	Cos	Odessa
CGN16252	LK129	Cos	Floricos 83
CGN18720	LK130	Cos	Feria
CGN24515	LK131	Cos	Bolivar
CGN24776	LK132	Cos	Green Towers
CGN04764	LK133	Cos	PI 222724
CGN04795	LK134	Cos	PI 274807
CGN04831	LK135	Cos	IVT 490
CGN04974	LK136	Cos	IVT 738
CGN05024	LK137	Cos	ARARI 26189-68
CGN05240	LK138	Cos	Romana Larga Catalana
CGN05290	LK139	Cos	Marcos
CGN05350	LK140	Cos	IEE 196
CGN05844	LK141	Cos	VIR 1031
CGN10983	LK142	Cos	OA 98
CGN14600	LK143	Cos	Mystic
CGN14602	LK144	Cos	Hector
CGN16216	LK145	Cos	Wallop
CGN16227	LK146	Cos	LAC 417/85
CGN17397	LK147	Cos	Paparwa
CGN20132	LK148	Cos	Odra
CGN25440	LK149	Cos
CGN25450	LK150	Cos	Baqueira
UCD...	LK151	Cos	King Louie
CGN04642	LK152	Cutting	Krauser Gelber
CGN04797	LK153	Cutting	PI 278091
CGN05063	LK154	Cutting	Kucheryavetc Odesskii
CGN05241	LK155	Cutting	Salad Bowl
CGN05852	LK156	Cutting	Amerikanischer Brauner
CGN10956	LK157	Cutting	Radichetta
CGN11384	LK158	Cutting	Huaye
CGN11444	LK159	Cutting	Cocarde
CGN11445	LK160	Cutting	Waldemann's Dark Green
CGN13298	LK161	Cutting	PI 181947 Cutting
CGN13363	LK162	Cutting	Quan Zhou Yuan Ye Hong Wo Ju
CGN13367	LK163	Cutting	Nei Meng San Ye Sheng Cai
CGN14606	LK164	Cutting	Ibis
CGN17410	LK165	Cutting	IHR 10,009535
CGN19069	LK166	Cutting	Lovina
CGN25052	LK168	Cutting	Carenza
CGN04487	LK169	Cutting	A Couper a Feuille de Chene Blonde a Graine Noire
CGN04609	LK170	Cutting	Gruner Eis-Schnitt
CGN04742	LK171	Cutting	Kivircik
CGN04866	LK172	Cutting	Taiwan Lettuce
CGN04918	LK173	Cutting	Zluty Kaderavy
CGN05037	LK174	Cutting	ARARI 37368-73
CGN05079	LK175	Cutting	Gelber Runder
CGN05086	LK176	Cutting	IVT 1227
CGN05822	LK177	Cutting	ARARI 37318-73
CGN10918	LK178	Cutting	Salad Trim
CGN11446	LK179	Cutting	Monet
CGN18642	LK180	Cutting	Salad Vietnam
CGN19022	LK181	Cutting	Catalogua o Cerbiatta
CGN24307	LK182	Cutting	Nissarte
CGN24687	LK183	Cutting	Grenadine
CGN24721	LK184	Cutting	Kigalie
CGN24941	LK185	Cutting	Bridgemere
CGN25126	LK186	Cutting	Gatwick
CGN25127	LK187	Cutting	Tesy
CGN25278	LK188	Cutting	Bartoli
CGN25280	LK189	Cutting	Intrigue
CGN05061	LK191	Stalk	Shundungua
CGN05292	LK192	Stalk	Celtuce
CGN10931	LK193	Stalk	LAC 154/78
CGN10892	LK194	Stalk	PI 419088
CGN10930	LK195	Stalk	LAC 153/85
CGN04777	LK196	Oilseed	PI 251246
CGN05342	LK197	Oilseed	IEE 28
CGN10975	LK198	Oilseed	IEE 217 Oilseed
CGN17391	LK199	Oilseed	CNRIDG 200896
CGN17393	LK200	Oilseed	CNRIDG 200899
CGN04799	LK201
CGN04800	LK202
CGN04947	LK203	Oilseed
CGN04971	LK204
CGN05009	LK205
CGN05016	LK206	Oilseed
CGN05075	LK207
CGN05083	LK208

## Sheet: Pheno_definitons
Trait_name	Full name	Soure	Data type	Score	Definition	details
1106	day-78			Class	Was measured 11 July 2021
2506	day-93			Class	Was measured 25 July 2021
diff	Absolute change			Class
dira	Log2 fold change			Class	Log2 ratio of trait on day2 / day1
Height	Height		Numeric	Quant	Height in meters
Blue	Absolute blue intensity	RGB camera	Numeric	Quant
Green	Absolute green intensity	RGB camera	Numeric	Quant
Red	Absolute red intensity	RGB camera	Numeric	Quant
Coltot	Sum of absolute intensities	RGB camera	Numeric	Quant	blue + green + red
Relblue	Relative blue intensity	RGB camera	Numeric	Quant	blue / coltot
relgreen	Relative green intensity	RGB camera	Numeric	Quant	green / coltot
relred	Relative red intensity	RGB camera	Numeric	Quant	red / coltot
gborrat	green + blue over red ratio	RGB camera	Numeric	Quant	(green + blue) / red
gbrat	green over blue ratio	RGB camera	Numeric	Quant	green / blue
rbograt	red + blue over green ratio	RGB camera	Numeric	Quant	(red + blue) / green
rgrat	red over green ratio	RGB camera	Numeric	Quant	red/green
rgobrat	red + green over blue ratio	RGB camera	Numeric	Quant	(red + green) / blue
rbrat	red over blue ratio	RGB camera	Numeric	Quant	red/blue
msp1	Multispectral channel 1	MSP camera	Numeric	Quant	Blue	475nm, 32nm bandwidth
msp2	Multispectral channel 2	MSP camera	Numeric	Quant	Green	560nm, 27nm bandwidth
msp3	Multispectral channel 3	MSP camera	Numeric	Quant	Red	668nm, 14nm bandwidth
msp4	Multispectral channel 4	MSP camera	Numeric	Quant	RedEdge	717nm, 12nm bandwidth
msp5	Multispectral channel 5	MSP camera	Numeric	Quant	Near infrared (NIR)	842nm, 57nm bandwidth
ARVI	Atmospherically resistant vegetation index	MSP camera	Numeric	Quant
Cired	Chlorophyll index red edge	MSP camera	Numeric	Quant
EVI	Enhanced vegetation index	MSP camera	Numeric	Quant
ndre	Normalized difference red edge index	MSP camera	Numeric	Quant
ndvi	Normalized difference vegetation index	MSP camera	Numeric	Quant
sipi	Structrure insensitive pigement index	MSP camera	Numeric	Quant		This is an aproximation of the conventional formula
SR	Simple ratio	MSP camera	Numeric	Quant
wdvi	Weighted difference vegetation index	MSP camera	Numeric	Quant

## Sheet: Statistical_definitions
stat name	description
mean	The mean of all measurements
trimmed_mean_5	The trimmed_mean_5 excludes the measurements in the top and bottom 5%
trimmed_mean_10	The trimmed_mean_10 excludes the measurements in the top and bottom 10%
trimmed_mean_40	The trimmed_mean_40 excludes the measurements in the top and bottom 40%
median	The median of all measurements
Q05	The 5% quantile of all measurements
Q10	The 10% quantile of all measurements
Q25	The 25% quantile of all measurements
Q50	The 50% quantile of all measurements
Q75	The 75% quantile of all measurements
Q90	The 90% quantile of all measurements
Q95	The 95% quantile of all measurements
SD	The standard deviation of all measurements
skewness	The skewness of all measurements
kurtosis	The kurtosis of all measurements
minimum	The minimum of all measurements
maximum	The maximum of all measurements

## Sheet: Phenotypes
TraitID	Trait	Statistical description	Observation	LK001	LK002	LK003	LK004	LK005	LK006	LK007	LK008	LK009	LK010	LK011	LK012	LK013	LK014	LK015	LK016	LK017	LK018	LK019	LK020	LK021	LK022	LK023	LK024	LK025	LK026	LK027	LK028	LK029	LK030	LK031	LK032	LK033	LK034	LK035	LK036	LK037	LK038	LK039	LK040	LK041	LK042	LK043	LK044	LK045	LK046
ARVI.mean.1106	ARVI	mean	1106	0.846073	0.885187	0.884075	0.88906	0.896824	0.842867	0.864241	0.87582	0.849886	0.902555	0.893114	0.89431	0.903609	0.891635	0.890827	0.866766	0.898316	0.891254	0.742804	0.891434	0.889101	0.871065	0.872268	0.883897	0.766144	0.890409	0.871598	0.883607	0.926123	0.924431	0.786022	0.90194	0.916581	0.918114	0.902873	0.849748	0.896191	0.861559	0.903442	0.877363	0.895874	0.891683	0.914906	0.896965	0.838947	0.895308
ARVI.trimmed_mean_5.1106	ARVI	trimmed_mean_5	1106	0.853492	0.892755	0.888636	0.896056	0.902724	0.849475	0.870708	0.881673	0.857706	0.910721	0.900466	0.901014	0.910595	0.898473	0.896134	0.872257	0.904082	0.898436	0.745194	0.898056	0.897427	0.878057	0.879257	0.890806	0.770147	0.894531	0.879096	0.890854	0.928428	0.927235	0.789853	0.907545	0.919377	0.92453	0.909927	0.855552	0.900017	0.865484	0.909073	0.881341	0.901147	0.895764	0.919703	0.901789	0.844911	0.901312
ARVI.trimmed_mean_10.1106	ARVI	trimmed_mean_10	1106	0.857902	0.894718	0.890204	0.898428	0.905026	0.853087	0.873965	0.884519	0.862701	0.916352	0.904818	0.904516	0.914477	0.902888	0.898599	0.875407	0.906253	0.903151	0.746804	0.900625	0.901885	0.882844	0.883424	0.89449	0.772987	0.895757	0.883843	0.894619	0.928802	0.928005	0.792332	0.909644	0.920077	0.92661	0.914085	0.859085	0.900969	0.866997	0.911342	0.88323	0.903101	0.896882	0.921085	0.903392	0.849259	0.904165
ARVI.trimmed.mean.40.1106	ARVI	trimmed_mean_40	1106	0.865688	0.897019	0.892827	0.900825	0.907896	0.858653	0.878237	0.889151	0.870603	0.925685	0.911616	0.908519	0.920121	0.911878	0.901983	0.880246	0.909088	0.911247	0.75063	0.903649	0.90729	0.890656	0.88947	0.899739	0.780501	0.897335	0.891747	0.900177	0.929468	0.929746	0.799199	0.912037	0.921257	0.929102	0.920736	0.864916	0.902369	0.869314	0.91411	0.885724	0.904991	0.8984	0.922879	0.906049	0.859478	0.907988
ARVI.median.1106	ARVI	median	1106	0.865748	0.897137	0.892987	0.900939	0.908061	0.859168	0.878504	0.8893	0.870598	0.92582	0.911846	0.908574	0.920205	0.912287	0.902121	0.880305	0.909223	0.91151	0.750584	0.903876	0.907513	0.891001	0.889577	0.899885	0.780779	0.897476	0.89217	0.900315	0.929435	0.929857	0.799852	0.912132	0.921163	0.92918	0.921055	0.865038	0.902447	0.869288	0.914231	0.886053	0.905107	0.898452	0.922906	0.90615	0.860015	0.908122
ARVI.Q05.1106	ARVI	Q05	1106	0.692019	0.78411	0.786767	0.757764	0.790507	0.701488	0.72826	0.763087	0.683785	0.734254	0.7489	0.75572	0.758833	0.735597	0.777929	0.740274	0.797075	0.733283	0.628858	0.779324	0.734586	0.700223	0.718723	0.744064	0.598994	0.805737	0.715121	0.747749	0.883488	0.86932	0.661697	0.807502	0.85812	0.821395	0.761338	0.716105	0.80841	0.759758	0.800481	0.758854	0.783366	0.793919	0.829191	0.793685	0.689996	0.777938
ARVI.Q10.1106	ARVI	Q10	1106	0.753825	0.839852	0.828853	0.826407	0.844976	0.75942	0.790875	0.811229	0.750425	0.803088	0.810901	0.816152	0.820749	0.793121	0.828767	0.791467	0.846621	0.794717	0.66269	0.836569	0.810829	0.765102	0.784089	0.807247	0.641301	0.841811	0.77986	0.811808	0.897619	0.887861	0.697938	0.854051	0.879393	0.873947	0.824113	0.771161	0.844734	0.799131	0.853481	0.809567	0.837535	0.837191	0.870011	0.839288	0.738382	0.833956
ARVI.Q25.1106	ARVI	Q25	1106	0.827913	0.874292	0.866119	0.873063	0.883893	0.825686	0.846549	0.86128	0.835371	0.893623	0.881836	0.879267	0.885598	0.869917	0.87516	0.848826	0.886643	0.876201	0.709512	0.879096	0.87921	0.852799	0.855775	0.868196	0.709545	0.873073	0.856287	0.871924	0.914665	0.909717	0.754079	0.890819	0.902218	0.90828	0.889393	0.833372	0.875867	0.839497	0.891801	0.856982	0.879259	0.871999	0.900549	0.877307	0.81276	0.881968
ARVI.Q50.1106	ARVI	Q50	1106	0.865748	0.897137	0.892987	0.900939	0.908061	0.859168	0.878504	0.8893	0.870598	0.92582	0.911846	0.908574	0.920205	0.912287	0.902121	0.880305	0.909223	0.91151	0.750584	0.903876	0.907513	0.891001	0.889577	0.899885	0.780779	0.897476	0.89217	0.900315	0.929435	0.929857	0.799852	0.912132	0.921163	0.92918	0.921055	0.865038	0.902447	0.869288	0.914231	0.886053	0.905107	0.898452	0.922906	0.90615	0.860015	0.908122
ARVI.Q75.1106	ARVI	Q75	1106	0.890025	0.915815	0.914278	0.924568	0.926615	0.883159	0.902805	0.908553	0.893257	0.942812	0.930037	0.932273	0.945069	0.935943	0.923211	0.903492	0.926891	0.932985	0.78376	0.923155	0.927297	0.916338	0.913075	0.922173	0.834551	0.918824	0.91335	0.918943	0.943053	0.945483	0.82975	0.929344	0.937914	0.945245	0.939523	0.886143	0.925822	0.895231	0.931809	0.910697	0.928081	0.921799	0.941805	0.929502	0.883981	0.92687
ARVI.Q90.1106	ARVI	Q90	1106	0.906769	0.931586	0.934034	0.947892	0.941903	0.902285	0.921658	0.923787	0.911172	0.955381	0.943379	0.951509	0.962591	0.953903	0.940758	0.921335	0.942206	0.949668	0.809209	0.938445	0.942572	0.937651	0.931894	0.938935	0.866433	0.937234	0.928281	0.933007	0.955605	0.958851	0.853017	0.943908	0.953175	0.958747	0.953465	0.903688	0.94755	0.91691	0.946673	0.936356	0.949933	0.945543	0.958747	0.951117	0.900403	0.942699
ARVI.Q95.1106	ARVI	Q95	1106	0.915751	0.940986	0.946945	0.96496	0.951696	0.914333	0.931466	0.932573	0.921824	0.963641	0.952414	0.962813	0.971921	0.963275	0.951265	0.932046	0.95242	0.959485	0.825578	0.948146	0.950566	0.951946	0.942973	0.949376	0.882688	0.948425	0.936827	0.941049	0.963844	0.966343	0.867408	0.953004	0.961597	0.967787	0.962785	0.913373	0.962235	0.931348	0.956286	0.954048	0.96572	0.962287	0.968798	0.964997	0.910056	0.952003
ARVI.SD.1106	ARVI	SD	1106	0.0694704	0.0602046	0.0522956	0.0682142	0.0535815	0.0659391	0.0624152	0.0543631	0.0735734	0.0702629	0.0633426	0.0641167	0.0661301	0.0693524	0.0540243	0.0582994	0.0517242	0.0683706	0.0588731	0.0557874	0.0663453	0.0746444	0.0677361	0.0643395	0.087178	0.0481804	0.0671879	0.060068	0.031399	0.0353611	0.0630397	0.0495433	0.0362585	0.0508443	0.0622725	0.0594182	0.0502143	0.0541691	0.0504644	0.0577515	0.0572963	0.0542626	0.0478411	0.0552627	0.0668489	0.0547629
ARVI.skewness.1106	ARVI	skewness	1106	-1.85529	-3.59174	-1.85455	-2.45081	-2.41957	-1.88569	-1.90795	-2.0097	-1.96634	-2.07308	-2.07914	-2.00989	-1.89294	-1.64453	-1.85929	-1.65699	-2.3602	-1.79895	-0.659987	-2.42132	-2.28058	-1.63116	-1.83279	-1.96567	-0.650504	-1.94059	-1.87521	-2.15789	-3.15061	-2.52058	-0.995767	-2.49611	-2.28675	-2.76163	-2.02244	-1.69345	-1.62626	-1.37935	-2.26799	-1.28779	-1.89707	-1.63684	-2.28111	-1.78656	-1.4219	-2.11534
ARVI.kurtosis.1106	ARVI	kurtosis	1106	7.00586	22.3418	8.92114	12.8026	11.9741	7.81151	7.88461	8.28778	7.66732	7.6338	7.83872	8.43416	7.49458	5.84163	7.9028	6.4097	10.8835	6.37491	3.51186	10.8762	8.89344	5.8609	6.91056	7.80344	2.86102	10.1477	6.63342	8.38725	24.0459	16.6344	4.05701	11.9637	14.4699	13.1902	7.66891	6.35009	8.31331	6.56608	10.111	6.01963	8.73159	8.46905	11.5024	8.42844	4.75407	8.91224
ARVI.minimum.1106	ARVI	minimum	1106	0.409367	0.316198	0.547647	0.350397	0.424312	0.399414	0.427489	0.523271	0.361626	0.424198	0.578569	0.469006	0.477932	0.57757	0.530203	0.52636	0.572927	0.563764	0.509237	0.525632	0.543091	0.53881	0.545085	0.541085	0.440447	0.549881	0.552329	0.551335	0.569577	0.556969	0.502746	0.56464	0.50431	0.554977	0.574854	0.568612	0.570021	0.569517	0.574241	0.591163	0.567895	0.564775	0.569257	0.559135	0.552822	0.555913
ARVI.maximum.1106	ARVI	maximum	1106	1.00139	1.00513	1.01673	1.1202	1.07502	0.9992	0.985707	1.00775	1.04874	1.03577	1.04347	1.03358	1.05517	1.03394	1.03615	1.00638	1.02635	1.02454	0.894649	1.0045	0.997115	1.056	1.03692	1.04968	0.95765	1.04545	0.997158	1.02719	1.01076	1.0182	0.937749	1.05019	1.00605	1.02191	1.03892	1.00914	1.0423	1.02528	1.04321	1.05349	1.03833	1.06722	1.05461	1.03977	0.976803	1.03719
blue.mean.1106	blue	mean	1106	130.366	105.14	106.279	130.913	118.667	134.478	131.446	128.593	134.474	138.452	121.368	0	131.917	137.36	137.603	125.549	131.238	133.921	166.597	128.875	121.966	144.273	131.523	128.595	121.172	117.899	121.486	124.982	99.0552	103.805	154.236	136.126	90.8796	108.16	133.752	127.499	126.753	118.054	114.255	141.641	126.254	113.579	119.081	115.201	131.759	123.272
blue.trimmed_mean_5.1106	blue	trimmed_mean_5	1106	131.927	105.863	107.277	133.32	119.969	136.225	133.367	130.823	136.301	140.107	122.672	127.372	133.554	138.645	139.63	126.914	133.598	135.512	169.089	130.776	123.279	146.277	133.199	129.982	122.555	119.627	122.576	127.167	99.8627	104.459	155.824	138.637	90.6232	109.083	135.387	128.786	128.513	119.056	115.677	143.758	128.465	114.571	120.268	116.286	132.671	125.012
blue.trimmed_mean_10.1106	blue	trimmed_mean_10	1106	133.356	106.809	108.634	135.487	121.2	137.67	135.07	132.664	137.825	141.557	123.845	129.014	134.886	139.714	141.219	128.162	135.692	136.887	170.654	132.483	124.435	147.887	134.707	131.168	123.896	121.303	123.616	129.03	100.868	105.526	156.73	140.713	90.9254	110.297	136.722	129.806	130.044	119.996	116.934	145.496	130.434	115.611	121.463	117.342	133.469	126.622
blue.trimmed.mean.40.1106	blue	trimmed_mean_40	1106	138.644	111.096	114.149	143.165	125.365	142.094	140.583	137.968	142.456	146.351	128.324	134.376	138.875	143.586	146.127	132.545	142.47	141.523	174.251	138.276	128.551	152.416	140.157	136.056	128.562	127.225	127.174	134.983	104.42	109.829	158.607	147.252	93.7644	115.476	141.481	133.383	135.098	123.375	121.021	151.006	137.838	119.332	126.44	121.094	136.201	132.313
blue.median.1106	blue	median	1106	139	111	114	144	125	142	141	138	143	147	129	135	139	144	146	133	143	142	174	139	129	153	140	136	129	128	127	135	105	110	159	148	94	116	142	134	135	124	121	151	138	119	127	121	137	133
blue.Q05.1106	blue	Q05	1106	41	14	10	30	26	50	36	41	45	49	35	32	44	54	44	39	37	46	90	33	34	57	45	37	38	24	37	34	13	9	88	39	7.9	14	46	48	29	31	27	49	27	26	22	26	53	33
blue.Q10.1106	blue	Q10	1106	58	28	27	50	44	69	54	61	65	67	52	51	61	70	63	56	56	64	114	51	51	78	62	55	55	41	54	55	29	24	107	60	18	30	65	64	48	48	45	68	46	42	39	43	69	52
blue.Q25.1106	blue	Q25	1106	98	64	68	97	84	106	97	102	106	108	88	92	99	106	104	94	101	102	148	94	87	118	101	92	91	83	87	96	64	62	135	106	49	69	102	98	91	84	83	110	90	78	78	80	101	92
blue.Q50.1106	blue	Q50	1106	139	111	114	144	125	142	141	138	143	147	129	135	139	144	146	133	143	142	174	139	129	153	140	136	129	128	127	135	105	110	159	148	94	116	142	134	135	124	121	151	138	119	127	121	137	133
blue.Q75.1106	blue	Q75	1106	167	147	147	171	158	168	172	163	168	174	158	164	170	172	177	161	169	170	193	169	160	177	166	168	155	158	159	160	136	147	179	174	130	149	170	160	168	155	150	179	168	152	162	153	165	160
blue.Q90.1106	blue	Q90	1106	186	170	169	187	180	185	190	177	188	194	178	183	189	193	196	181	184	189	207	188	181	194	184	190	172	176	178	176	158	170	195	191	157	171	189	180	189	178	170	197	185	173	185	175	186	177
blue.Q95.1106	blue	Q95	1106	196	181	180	196	191	194	199	185	198	204	188	191	197	203	204	192	191	199	214	197	190	203	193	200	182	184	188	184	168	181	203	198	171	183	199	190	199	190	180	205	192	185	196	187	197	186
blue.SD.1106	blue	SD	1106	47.6353	51.9538	51.9958	51.4765	50.3496	43.847	50.761	44.429	45.9757	47.2857	47.31	49.0568	47.5882	45.4534	49.8353	46.8022	47.9154	46.8017	37.583	50.8511	48.4155	43.9011	45.6039	50.3432	44.1626	49.9279	46.902	45.8555	47.354	53.3924	34.6277	49.2663	50.6815	51.8442	46.831	43.5438	52.2775	48.5062	46.5248	48.3156	51.8898	48.8388	54.048	49.0059	43.6894	47.1539
blue.skewness.1106	blue	skewness	1106	-0.512252	-0.254185	-0.359342	-0.702453	-0.404837	-0.608749	-0.559198	-0.754105	-0.624161	-0.550354	-0.423439	-0.549878	-0.485812	-0.43028	-0.574827	-0.457273	-0.732659	-0.517016	-1.0311	-0.556206	-0.404227	-0.699925	-0.571321	-0.417914	-0.49619	-0.522328	-0.354559	-0.707988	-0.291306	-0.250589	-0.697845	-0.746323	-0.0386454	-0.330969	-0.529136	-0.442644	-0.497208	-0.326003	-0.46495	-0.647163	-0.619901	-0.328707	-0.349391	-0.346256	-0.324057	-0.573027
blue.kurtosis.1106	blue	kurtosis	1106	2.49136	2.07888	2.18951	2.58582	2.37977	2.76389	2.45367	2.93116	2.81968	2.65737	2.38409	2.48147	2.42662	2.46803	2.53342	2.47758	2.68077	2.54447	4.00449	2.43443	2.34565	2.96328	2.569	2.37109	2.49662	2.35001	2.29983	2.76485	2.24278	2.06968	3.43544	2.77399	2.06614	2.1897	2.57989	2.53584	2.40386	2.37958	2.49927	2.65309	2.40586	2.31594	2.1958	2.3328	2.45633	2.57295
blue.minimum.1106	blue	minimum	1106	0	0	0	0	0	0	0	0	0	0	0	0	0	0	0	0	0	0	11	0	0	0	0	0	0	0	0	0	0	0	17	0	0	0	0	0	0	0	0	0	0	0	0	0	2	0
blue.maximum.1106	blue	maximum	1106	237	228	226	229	232	232	234	230	234	243	231	229	243	238	244	242	229	238	249	234	235	242	232	240	230	237	233	225	226	234	233	236	227	230	236	232	231	235	227	236	235	243	243	237	241	234
coltot.mean.1106	coltot	mean	1106	529.54	487.984	426.57	506.016	497.284	548.744	534.628	534.951	545.1	486.155	511.099	515.892	511.777	513.476	529.608	518.226	522.494	510.202	614.289	522.647	512.751	539.761	525.586	513.423	551.49	514.564	517.816	516.432	479.487	408.543	571.468	523.368	455.881	464.643	511.493	537.818	513.665	522.256	496.928	537.99	504.17	501.386	482.122	482.203	513.295	495.28
coltot.trimmed_mean_5.1106	coltot	trimmed_mean_5	1106	538.264	496.927	433.933	517.278	506.934	558.376	544.241	546.086	555.266	494.345	520.578	526.257	520.604	521.219	540.057	527.625	533.467	519.33	624.173	532.887	522.22	549.529	534.904	522.458	559.375	524.712	523.557	527.48	488.692	414.637	577.806	534.418	463.994	473.49	520.204	546.017	524.193	531.69	507.657	548.196	515.249	510.902	491.012	491.19	521.712	505.386
coltot.trimmed_mean_10.1106	coltot	trimmed_mean_10	1106	544.331	503.578	441.173	526.06	513.963	564.634	551.108	552.955	562.325	500.415	527.022	533.701	526.011	525.673	546.88	534.26	541.7	525.282	629.746	540.402	528.758	555.635	541.454	528.235	564.62	532.066	527.117	534.48	495.382	420.545	581.157	542.26	469.886	480.614	525.409	550.972	531.931	538.701	514.932	555.883	523.775	518.127	497.774	498.225	527.646	512.777
coltot.trimmed.mean.40.1106	coltot	trimmed_mean_40	1106	560.188	524.27	462.391	552.837	533.416	580.164	572.015	570.27	579.967	513.843	542.651	551.397	537.669	535.053	565.793	550.799	563.326	538.988	643.171	560.468	545.082	568.383	555.853	542.176	577.439	551.643	534.862	548.978	512.973	441.003	590.057	563.397	491.583	501.261	537.09	562.743	553.938	555.4	530.912	577.942	550.963	537.703	519.775	516.868	541.608	532.159
coltot.median.1106	coltot	median	1106	561	526	464	554	534	581	574	571	581	515	544	552	538	535	567	552	564	539.5	644	562	546	569	556	543	578	553	535	550	514	442	590	565	493	502	537	563	555	556	531	579	553	539	521	518	542	533
coltot.Q05.1106	coltot	Q05	1106	272	202	106	195	204	307.75	267	280	283	196	241	228	253	268	247	246	233	238	411	241	237	279	265	239	333	238	308	242	203	102	396.4	230	169	156	255	309	209	250	204	255	193	215	176	190	258	213
coltot.Q10.1106	coltot	Q10	1106	345	269	171	268	278	384	329	361	363	282.8	320	308	324	338	324	326	313	322	484	309	313	367	342	315	394	308	360	331	277	159	448	308	231	227	332	379	283	326	300	324	263	286	245	262	333	293
coltot.Q25.1106	coltot	Q25	1106	461	399	331	425	417	493	457	478	487	412	439	445	437	440	450	448	455	440	577	451	441	480	464	435	496	444	453	456	405	297	519	449	357	373	441	477	431	457	432	466	417	426	384	403	449	428
coltot.Q50.1106	coltot	Q50	1106	561	526	464	554	534	581	574	571	581	515	544	552	538	535	567	552	564	539.5	644	562	546	569	556	543	578	553	535	550	514	442	590	565	493	502	537	563	555	556	531	579	553	539	521	518	542	533
coltot.Q75.1106	coltot	Q75	1106	625	603	549	621	609	633	641	625	635	588	612	621	616	611	640	617	625	609	681	629	615	631	619	620	633	618	601	613	583	538	640	634	575	584	609	623	629	618	597	642	624	608	606	591	604	595
coltot.Q90.1106	coltot	Q90	1106	660	642	601	653	649	661	672	652	666	638	648	656	655	655	675.9	654	655	650	702	663	655	667	652	664	663	651	645	646	621	591	670	666	620	629	650	658	668	655	636	675	657	646	650	634	642.7	629
coltot.Q95.1106	coltot	Q95	1106	677	658	627	668	668	675	685	664	681	665	665	671.75	671	676	690	671	668	669	712	677	671	684	668	682	677	665	664	660	637	618	684	680	643	650	670	673	683	672	653	689	671	664	670	653	662	645
coltot.SD.1106	coltot	SD	1106	124.921	143.849	158.395	149.333	143.906	114.194	133.807	122.014	122.648	138.622	131.068	137.095	130.967	125.927	139.897	130.337	135.363	130.608	96.2253	137.768	134.097	123.059	123.484	137.218	107.076	134.516	109.891	129.091	134.116	160.248	91.1818	141.578	150.113	152.196	128.049	112.655	148.114	128.913	135.483	136.182	152.389	139.273	154.418	142.095	122.704	133.481
coltot.skewness.1106	coltot	skewness	1106	-1.00342	-0.858926	-0.721899	-1.07532	-0.958384	-1.27136	-1.01011	-1.36956	-1.24523	-0.88582	-1.04097	-1.0861	-0.935953	-0.859665	-1.0359	-1.04572	-1.16771	-1.0106	-1.63433	-1.07323	-1.01343	-1.16916	-1.11058	-0.923226	-1.09514	-1.08418	-0.758245	-1.24874	-0.97876	-0.573135	-1.06384	-1.10094	-0.760639	-0.833749	-0.982728	-1.06755	-0.995743	-1.08462	-1.16304	-1.08307	-1.00848	-0.991777	-0.796122	-0.921494	-1.03418	-1.11076
coltot.kurtosis.1106	coltot	kurtosis	1106	3.51857	2.9782	2.67165	3.37922	3.29453	4.42622	3.39902	4.76119	4.2156	3.36369	3.66861	3.67072	3.51359	3.44984	3.57426	3.63202	3.74505	3.66499	5.91287	3.56515	3.53138	4.16452	3.84113	3.40052	3.93182	3.61151	3.25961	4.30275	3.3673	2.37169	4.29593	3.64881	2.80006	2.91536	3.71268	3.98173	3.28323	3.69991	3.99718	3.5191	3.18159	3.35302	2.80535	3.1814	3.74575	3.70334
coltot.minimum.1106	coltot	minimum	1106	31	5	0	2	13	44	15	11	19	0	6	8	11	16	11	19	9	17	101	16	9	35	32	19	58	15	61	18	11	0	78	4	0	3	22	18	3	22	13	10	6	9	0	11	6	0
coltot.maximum.1106	coltot	maximum	1106	736	727	720	728	732	736	734	728	739	745	730	731	751	737	743	737	730	742	755	737	740	748	739	740	736	733	733	729	718	730	740	746	724	727	736	740	739	735	721	741	732	738	732	729	730	732
EVI.mean.1106	EVI	mean	1106	0.636578	0.732595	0.708785	0.709075	0.722954	0.632974	0.663378	0.686454	0.649272	0.669272	0.689963	0.705842	0.708093	0.644303	0.693749	0.658419	0.713528	0.660596	0.547228	0.718101	0.715815	0.658822	0.672327	0.689724	0.585096	0.726755	0.665293	0.685422	0.799424	0.802295	0.538642	0.729866	0.764411	0.724005	0.673768	0.641747	0.716148	0.66978	0.708847	0.668044	0.717107	0.723284	0.739742	0.690854	0.59834	0.654664
EVI.trimmed_mean_5.1106	EVI	trimmed_mean_5	1106	0.640079	0.742223	0.717501	0.716698	0.731539	0.637148	0.669499	0.694338	0.65363	0.676265	0.697495	0.714131	0.716528	0.649818	0.701246	0.664336	0.722765	0.665692	0.54726	0.726509	0.724522	0.664138	0.679259	0.69713	0.587791	0.7369	0.671742	0.692515	0.811204	0.814802	0.53917	0.73908	0.775694	0.733753	0.680288	0.647108	0.724481	0.676096	0.717855	0.674107	0.72695	0.732519	0.749162	0.69852	0.601276	0.66159
EVI.trimmed_mean_10.1106	EVI	trimmed_mean_10	1106	0.643897	0.750765	0.725571	0.723741	0.739204	0.641518	0.675453	0.70189	0.65846	0.683478	0.704987	0.721837	0.725013	0.655436	0.708476	0.670151	0.730998	0.670835	0.547898	0.734012	0.732864	0.669641	0.686131	0.703913	0.590639	0.745097	0.677921	0.699365	0.818309	0.822132	0.540091	0.747247	0.783264	0.742597	0.687033	0.652464	0.731712	0.682193	0.726582	0.680153	0.736333	0.740431	0.756736	0.705387	0.604224	0.667488
EVI.trimmed.mean.40.1106	EVI	trimmed_mean_40	1106	0.657431	0.775493	0.754288	0.748598	0.761854	0.658799	0.698002	0.728292	0.677599	0.713548	0.731233	0.749246	0.758496	0.675453	0.733624	0.690223	0.760199	0.690958	0.551373	0.757494	0.762988	0.689902	0.710777	0.724767	0.601627	0.767118	0.699322	0.724071	0.832411	0.832735	0.543779	0.772458	0.800512	0.770377	0.712092	0.670733	0.752904	0.702004	0.755526	0.700014	0.766508	0.763992	0.77626	0.729358	0.615334	0.685872
EVI.median.1106	EVI	median	1106	0.658385	0.776654	0.755953	0.750316	0.763727	0.659627	0.698595	0.72923	0.678827	0.714717	0.733224	0.752026	0.7615	0.675997	0.734943	0.691147	0.762536	0.692801	0.552126	0.758969	0.765305	0.690366	0.711963	0.724852	0.602401	0.769006	0.700046	0.725734	0.832685	0.833381	0.544143	0.773242	0.800992	0.771582	0.713265	0.671604	0.753623	0.70311	0.757211	0.700055	0.768605	0.764359	0.77762	0.730299	0.616231	0.687226
EVI.Q05.1106	EVI	Q05	1106	0.358357	0.401135	0.380361	0.384965	0.3985	0.363725	0.369179	0.37061	0.358823	0.353298	0.367399	0.380776	0.372624	0.36856	0.374673	0.365393	0.397367	0.371539	0.372823	0.399048	0.380629	0.37803	0.373284	0.386179	0.36715	0.414956	0.376759	0.369485	0.50977	0.496417	0.368649	0.403078	0.442013	0.387115	0.365312	0.364395	0.401597	0.371799	0.369583	0.368813	0.378589	0.396575	0.418483	0.388408	0.367689	0.382938
EVI.Q10.1106	EVI	Q10	1106	0.40341	0.481436	0.450742	0.447921	0.476268	0.409561	0.428672	0.437108	0.408857	0.403218	0.426939	0.450199	0.439417	0.417756	0.44006	0.424551	0.468927	0.419369	0.404898	0.477295	0.45008	0.427574	0.426019	0.447723	0.404952	0.503972	0.432436	0.431316	0.616681	0.61842	0.398177	0.484787	0.553066	0.465239	0.414616	0.416854	0.479924	0.43436	0.433589	0.424524	0.452956	0.475301	0.505457	0.453316	0.406243	0.444752
EVI.Q25.1106	EVI	Q25	1106	0.519437	0.650134	0.609646	0.600077	0.631075	0.525886	0.562439	0.58885	0.534455	0.550512	0.583731	0.604635	0.602639	0.547325	0.593651	0.562708	0.625821	0.547053	0.470079	0.629012	0.609812	0.560122	0.569547	0.596004	0.49625	0.656617	0.570222	0.580453	0.746788	0.753656	0.45964	0.639748	0.701609	0.636668	0.561944	0.541087	0.62763	0.57351	0.604447	0.566192	0.63312	0.632463	0.658877	0.598116	0.504308	0.572787
EVI.Q50.1106	EVI	Q50	1106	0.658385	0.776654	0.755953	0.750316	0.763727	0.659627	0.698595	0.72923	0.678827	0.714717	0.733224	0.752026	0.7615	0.675997	0.734943	0.691147	0.762536	0.692801	0.552126	0.758969	0.765305	0.690366	0.711963	0.724852	0.602401	0.769006	0.700046	0.725734	0.832685	0.833381	0.544143	0.773242	0.800992	0.771582	0.713265	0.671604	0.753623	0.70311	0.757211	0.700055	0.768605	0.764359	0.77762	0.730299	0.616231	0.687226
EVI.Q75.1106	EVI	Q75	1106	0.762605	0.84774	0.832203	0.838672	0.842193	0.749117	0.780263	0.806124	0.775192	0.802726	0.818137	0.829254	0.834698	0.758064	0.815878	0.771286	0.828311	0.78583	0.623629	0.832118	0.844775	0.773001	0.793822	0.808561	0.679942	0.83068	0.780958	0.809983	0.890442	0.893816	0.618356	0.847721	0.865585	0.841695	0.803803	0.758111	0.8313	0.785579	0.841098	0.787971	0.834155	0.846089	0.853277	0.804261	0.700108	0.757163
EVI.Q90.1106	EVI	Q90	1106	0.825205	0.893687	0.878228	0.891191	0.89139	0.805224	0.83199	0.852358	0.830961	0.848948	0.86655	0.878576	0.880023	0.804564	0.866408	0.827597	0.869528	0.8399	0.680255	0.881337	0.889077	0.826364	0.838261	0.858272	0.730703	0.872026	0.828495	0.86335	0.930418	0.93844	0.66646	0.891548	0.914025	0.88803	0.850103	0.807462	0.879918	0.837347	0.883957	0.841394	0.878467	0.889399	0.902239	0.852345	0.755806	0.803141
EVI.Q95.1106	EVI	Q95	1106	0.851959	0.91673	0.90176	0.914767	0.915477	0.832138	0.857274	0.874774	0.862676	0.871431	0.890759	0.901908	0.90452	0.831018	0.892711	0.853339	0.889442	0.868557	0.711504	0.908668	0.913519	0.854408	0.860549	0.879907	0.757504	0.893247	0.852964	0.887653	0.951861	0.960032	0.697173	0.915016	0.938304	0.910552	0.874111	0.828531	0.90423	0.866146	0.905857	0.868489	0.899389	0.911843	0.926317	0.878032	0.781186	0.82335
EVI.SD.1106	EVI	SD	1106	0.15439	0.155631	0.160695	0.16412	0.156837	0.145291	0.150095	0.154731	0.156424	0.164422	0.162343	0.160462	0.165215	0.143313	0.158808	0.148433	0.151708	0.155501	0.103149	0.153212	0.16538	0.147175	0.152537	0.151908	0.120711	0.14317	0.147363	0.159774	0.133606	0.137325	0.101554	0.155511	0.146198	0.159174	0.1603	0.144215	0.152157	0.150033	0.167089	0.15313	0.158905	0.157664	0.152868	0.14938	0.128086	0.133946
EVI.skewness.1106	EVI	skewness	1106	-0.357164	-0.9491	-0.817643	-0.694486	-0.823631	-0.461126	-0.635166	-0.777648	-0.462827	-0.650696	-0.712918	-0.77976	-0.797544	-0.605832	-0.730611	-0.63258	-0.912542	-0.510449	-0.0469529	-0.844792	-0.794548	-0.582183	-0.689289	-0.727866	-0.362994	-1.07037	-0.66787	-0.680813	-1.39676	-1.45913	-0.11304	-0.89209	-1.18523	-0.940283	-0.627746	-0.563545	-0.824512	-0.659084	-0.806731	-0.620793	-0.964577	-0.861306	-0.920875	-0.782748	-0.362054	-0.763576
EVI.kurtosis.1106	EVI	kurtosis	1106	2.13645	3.12801	2.74466	2.53628	2.90845	2.24069	2.46446	2.66708	2.23838	2.28994	2.52871	2.68531	2.6093	2.42648	2.61887	2.54399	2.93972	2.27228	2.36508	2.93825	2.64033	2.43807	2.4779	2.64	2.27543	3.51918	2.51269	2.51036	5.01344	5.29983	2.20608	2.99056	4.13148	3.03431	2.35099	2.34944	2.95406	2.60981	2.63958	2.47685	2.99063	2.92455	3.24346	2.76103	2.23184	2.79114
EVI.minimum.1106	EVI	minimum	1106	0.273502	0.265609	0.263303	0.26755	0.26829	0.270592	0.268032	0.272767	0.270096	0.268084	0.265471	0.267893	0.275901	0.277039	0.275508	0.268261	0.272069	0.276089	0.289504	0.265588	0.269355	0.280217	0.270885	0.27323	0.283828	0.269953	0.275816	0.27279	0.272191	0.264534	0.300329	0.266444	0.258293	0.261209	0.269232	0.274242	0.269111	0.262577	0.266812	0.270245	0.268194	0.262945	0.270537	0.272307	0.290525	0.267887
EVI.maximum.1106	EVI	maximum	1106	0.978314	1.01803	1.02241	1.0371	1.06441	0.920195	0.955018	0.969764	0.987932	0.952902	1.00781	0.996967	1.00017	0.938074	1.00708	0.962954	0.988297	0.960228	0.850645	1.0155	1.00153	0.978894	0.960735	0.993556	0.860139	0.985294	0.946314	0.983865	1.05576	1.0569	0.797093	1.01286	1.03837	0.999201	0.980848	0.918306	1.03071	0.999482	0.987549	0.969479	0.989223	1.01537	1.03383	0.977135	0.874657	0.921006
gborrat.mean.1106	gborrat	mean	1106	0.912732	0.908314	0.901874	1.01798	0.974622	0.901649	0.918134	0.90774	0.899316	0.99771	0.927658	0.942098	0.986344	1.00608	0.967235	0.918619	0.971525	0.99456	0.885514	0.944108	0.932851	0.97058	0.940067	0.954032	0.769779	0.92006	0.893296	0.926728	0.92741	0.872728	0.920393	0.993606	0.919964	1.00604	0.998272	0.881514	0.977979	0.873766	0.943731	0.970206	0.9972	0.908213	1.00781	0.955369	0.926329	0.960524
gborrat.trimmed_mean_5.1106	gborrat	trimmed_mean_5	1106	0.91022	0.894035	0.881997	0.99416	0.957423	0.900856	0.915279	0.905638	0.896955	0.984694	0.921572	0.932833	0.978371	0.996109	0.960176	0.913602	0.963193	0.983259	0.887757	0.938012	0.926812	0.965313	0.934945	0.947575	0.773047	0.913025	0.895404	0.921989	0.907665	0.861772	0.921828	0.980806	0.893579	0.975505	0.989942	0.883429	0.960956	0.869185	0.926736	0.964624	0.978695	0.900098	0.991457	0.939687	0.926832	0.953819
gborrat.trimmed_mean_10.1106	gborrat	trimmed_mean_10	1106	0.911019	0.89242	0.882592	0.989672	0.95549	0.901926	0.916043	0.907194	0.89785	0.983116	0.921835	0.932337	0.978233	0.995062	0.959979	0.914045	0.962675	0.982278	0.888866	0.938772	0.926786	0.965486	0.935199	0.94812	0.774721	0.9134	0.897265	0.922649	0.906833	0.865654	0.922618	0.979522	0.890677	0.970958	0.989342	0.885063	0.958277	0.869725	0.926652	0.963877	0.974751	0.899638	0.988343	0.937575	0.927788	0.953805
gborrat.trimmed.mean.40.1106	gborrat	trimmed_mean_40	1106	0.914367	0.892772	0.887849	0.988154	0.955702	0.905086	0.918365	0.911179	0.900374	0.985531	0.924375	0.933484	0.980426	0.994678	0.961852	0.915998	0.964127	0.983319	0.891086	0.942142	0.929016	0.96725	0.938071	0.951688	0.77774	0.915751	0.90168	0.925391	0.907504	0.874948	0.924386	0.979835	0.891274	0.970157	0.990214	0.889026	0.957858	0.871515	0.929128	0.965328	0.973503	0.901267	0.98772	0.937354	0.930401	0.955839
gborrat.median.1106	gborrat	median	1106	0.914449	0.892595	0.888171	0.988223	0.955606	0.905363	0.918386	0.911386	0.900464	0.985573	0.924548	0.933613	0.980477	0.995017	0.961895	0.916099	0.964199	0.983401	0.891066	0.942352	0.929064	0.967284	0.938224	0.951959	0.777608	0.915865	0.901992	0.92555	0.907843	0.875412	0.924593	0.979916	0.891476	0.970047	0.990085	0.889297	0.957977	0.871603	0.929179	0.965537	0.973528	0.901436	0.987652	0.937536	0.930626	0.955877
gborrat.Q05.1106	gborrat	Q05	1106	0.786456	0.757925	0.70044	0.894757	0.852024	0.786031	0.801322	0.776104	0.783542	0.869331	0.799701	0.825715	0.87772	0.906891	0.853514	0.79886	0.86458	0.879466	0.799087	0.817522	0.818934	0.875316	0.823122	0.832446	0.614216	0.79886	0.771731	0.817522	0.781531	0.601451	0.837231	0.884961	0.736966	0.857042	0.891066	0.755581	0.856531	0.730503	0.790547	0.85868	0.874469	0.765995	0.871485	0.801321	0.79875	0.835229
gborrat.Q10.1106	gborrat	Q10	1106	0.822504	0.794058	0.754244	0.922832	0.87953	0.818703	0.835544	0.814697	0.816934	0.89723	0.834662	0.856636	0.905141	0.92999	0.884841	0.830075	0.892085	0.906474	0.826587	0.851575	0.847997	0.900136	0.852224	0.863311	0.658384	0.831181	0.805699	0.847149	0.813037	0.68966	0.860794	0.913123	0.77444	0.887147	0.918162	0.793549	0.882906	0.766075	0.826281	0.891688	0.903324	0.801565	0.905363	0.839008	0.838119	0.869416
gborrat.Q25.1106	gborrat	Q25	1106	0.871525	0.84549	0.827819	0.958777	0.91875	0.863938	0.880585	0.867245	0.861575	0.942373	0.883082	0.89724	0.946229	0.963474	0.927929	0.875672	0.931105	0.947293	0.862072	0.900136	0.8895	0.936806	0.895434	0.909636	0.720346	0.875672	0.858483	0.888453	0.861172	0.793549	0.892571	0.949877	0.832273	0.930997	0.956931	0.844349	0.920798	0.819428	0.879296	0.932023	0.940443	0.852658	0.949854	0.889926	0.887525	0.915865
gborrat.Q50.1106	gborrat	Q50	1106	0.914449	0.892595	0.888171	0.988223	0.955606	0.905363	0.918386	0.911386	0.900464	0.985573	0.924548	0.933613	0.980477	0.995017	0.961895	0.916099	0.964199	0.983401	0.891066	0.942352	0.929064	0.967284	0.938224	0.951959	0.777608	0.915865	0.901992	0.92555	0.907843	0.875412	0.924593	0.979916	0.891476	0.970047	0.990085	0.889297	0.957977	0.871603	0.929179	0.965537	0.973528	0.901436	0.987652	0.937536	0.930626	0.955877
gborrat.Q75.1106	gborrat	Q75	1106	0.949595	0.937939	0.936118	1.0174	0.99056	0.939208	0.95109	0.946619	0.933766	1.0217	0.95977	0.966525	1.00959	1.02609	0.991176	0.951745	0.993114	1.01612	0.915865	0.976693	0.962789	0.993305	0.973751	0.985101	0.829159	0.950247	0.935702	0.95573	0.95209	0.936958	0.952382	1.00795	0.946758	1.00791	1.02086	0.925361	0.993574	0.919627	0.973283	0.993686	1.00685	0.945552	1.02466	0.984233	0.96776	0.990898
gborrat.Q90.1106	gborrat	Q90	1106	0.985573	1	0.98858	1.09311	1.04203	0.969626	0.984117	0.978107	0.964772	1.07108	1	1.00727	1.04551	1.0674	1.02975	0.988685	1.03148	1.06122	0.937192	1.01049	1	1.02385	1.00806	1.01979	0.870717	0.985993	0.9631	0.98639	1	0.988916	0.974615	1.05063	1.0218	1.08424	1.06094	0.954858	1.05128	0.963931	1.01792	1.03678	1.07635	0.995964	1.09558	1.04873	1.00341	1.03177
gborrat.Q95.1106	gborrat	Q95	1106	1.02524	1.09274	1.09622	1.22781	1.13898	0.994838	1.01854	1.00351	0.996485	1.17566	1.05364	1.06963	1.09954	1.12553	1.08854	1.02915	1.09549	1.13156	0.950812	1.05477	1.05063	1.06508	1.05706	1.06413	0.893085	1.03213	0.980038	1.01829	1.078	1.05247	0.987774	1.13219	1.15472	1.25208	1.12029	0.976324	1.15528	1.00076	1.09653	1.10543	1.20328	1.06665	1.21057	1.15715	1.03882	1.08989
gborrat.SD.1106	gborrat	SD	1106	0.0839894	0.173971	0.23137	0.213371	0.174164	0.0734159	0.105542	0.109636	0.084164	0.139137	0.120962	0.119576	0.110431	0.103553	0.109925	0.0917209	0.107259	0.119696	0.0480341	0.118731	0.099684	0.0759113	0.0893643	0.110831	0.0862076	0.11827	0.0678129	0.0999443	0.205489	0.239963	0.0485555	0.145809	0.25638	0.25565	0.110106	0.0821112	0.172533	0.106417	0.194429	0.0963142	0.185438	0.134083	0.208448	0.189466	0.0963048	0.127332
gborrat.skewness.1106	gborrat	skewness	1106	1.80929	10.2752	8.19507	10.9484	11.861	1.38955	12.306	11.1078	7.91215	6.04366	7.50252	9.5355	9.75745	9.0774	11.1281	4.20562	10.2046	8.72088	-0.913969	12.5965	7.80846	3.43392	3.22223	10.6034	-0.61143	11.3793	-0.271447	11.4388	11.4881	6.272	-0.355416	13.4107	8.92108	9.11168	5.86719	-0.51775	11.5224	4.35795	10.8021	3.65207	10.3651	4.61898	7.76037	10.7223	-1.71978	7.49339
gborrat.kurtosis.1106	gborrat	kurtosis	1106	21.5646	194.746	108.782	170.01	219.359	20.6898	466.986	343.979	287.777	97.4311	281.224	216.46	241.573	215.527	292.006	73.9287	259.323	202.96	6.5908	341.917	241.105	33.4384	43.9748	295.744	4.08594	286.993	6.6364	343.81	200.729	81.7242	6.31794	302.963	114.868	120.911	148.585	99.3717	223.519	73.2952	178.774	95.8975	188.279	131.386	178.788	205.922	40.0223	217.804
gborrat.minimum.1106	gborrat	minimum	1106	0.0544478	-0.710493	-1.32193	-0.201634	0.203533	0.459432	-2.22239	-0.616671	0.444785	-0.719892	-3.45943	-0.285402	-0.180572	0.690672	0.314109	0.253757	0.0671142	0.563901	0.381871	0.186413	-1.41504	0.491853	0.313158	0.338802	0.249028	0.133267	0.467779	0.115477	0.510796	-1	0.593375	-0.415038	-0.628031	-2.36257	-1.58496	-1.58496	-0.678072	0	0.358048	-1.53605	-2.80735	-3.45943	-4.39232	-0.917538	-1.05889	-2.11548
gborrat.maximum.1106	gborrat	maximum	1106	2.51457	5.83289	5.35755	5.58496	5.61471	2.48543	5.55459	5.49185	5.12928	4.75489	5.08746	5.16993	4.70044	5.04439	5.45943	4.32193	5.49185	5.49185	1.22677	5.2854	5.42626	2.36923	3.62449	5.83289	1.27302	5.32193	1.54253	5.67243	5.9542	5.24793	1.44876	5.58496	5.83289	5.64386	5.08746	4.12928	5.70044	3.8413	5.58496	4.45943	5.83289	5.20945	5.83289	5.78136	2.2854	5.2854
gbrat.mean.1106	gbrat	mean	1106	0.838551	1.28909	0.935303	0.808179	0.998014	0.816346	0.874993	0.890578	0.813762	0.470837	0.937199	0.900271	0.742855	0.638737	0.725189	0.869614	0.8274	0.694921	0.513255	0.885277	0.944354	0.618523	0.789935	0.832341	1.02518	1.08891	0.96113	0.900407	1.39148	0.887316	0.538638	0.752662	1.52713	1.13505	0.716129	0.881963	0.913734	1.05607	1.0481	0.67751	0.885182	1.07939	0.956647	0.967718	0.679355	0.845708
gbrat.trimmed_mean_5.1106	gbrat	trimmed_mean_5	1106	0.786407	1.17418	0.808341	0.722281	0.914219	0.775001	0.801964	0.825834	0.762482	0.439338	0.881788	0.834392	0.701574	0.61309	0.673983	0.820488	0.763041	0.654328	0.490971	0.811752	0.88734	0.588122	0.747	0.771831	0.972872	0.992365	0.905992	0.834018	1.26174	0.764459	0.524212	0.687168	1.39554	1.02321	0.674921	0.846855	0.831798	0.986236	0.966549	0.637084	0.797503	1.00422	0.865274	0.897796	0.677269	0.785435
gbrat.trimmed_mean_10.1106	gbrat	trimmed_mean_10	1106	0.764643	1.12504	0.763188	0.69238	0.885362	0.757617	0.771458	0.800397	0.744205	0.424936	0.858892	0.808038	0.68217	0.600522	0.652574	0.800103	0.735986	0.637357	0.481518	0.781785	0.865524	0.576391	0.728161	0.748806	0.949754	0.953383	0.884978	0.810944	1.21298	0.717593	0.519896	0.6633	1.33828	0.980824	0.656256	0.829829	0.802566	0.960885	0.937568	0.618368	0.764836	0.975375	0.830548	0.871923	0.667057	0.760785
gbrat.trimmed.mean.40.1106	gbrat	trimmed_mean_40	1106	0.712706	1.02351	0.68533	0.630795	0.828911	0.717633	0.706942	0.744545	0.707514	0.388639	0.805925	0.751748	0.634102	0.574114	0.608067	0.754324	0.673926	0.601841	0.462465	0.717151	0.818912	0.555579	0.682456	0.698138	0.896658	0.872574	0.844742	0.756864	1.1237	0.638281	0.518286	0.614659	1.22659	0.901147	0.61022	0.791796	0.750824	0.9053	0.87528	0.582156	0.693826	0.914989	0.763842	0.818613	0.650347	0.705638
gbrat.median.1106	gbrat	median	1106	0.709921	1.01854	0.68281	0.628031	0.826548	0.715792	0.703436	0.742612	0.706269	0.386581	0.802699	0.748938	0.632581	0.573185	0.60598	0.752072	0.670936	0.600393	0.46158	0.713949	0.816288	0.554968	0.679213	0.695419	0.893085	0.868755	0.842261	0.753982	1.12	0.633872	0.517848	0.612184	1.22239	0.896907	0.607683	0.78958	0.748461	0.90357	0.87245	0.581619	0.68966	0.911869	0.760993	0.816136	0.650254	0.703607
gbrat.Q05.1106	gbrat	Q05	1106	0.254604	0.413076	0.277338	0.303073	0.345844	0.292063	0.284303	0.353972	0.259477	0.134582	0.306427	0.300683	0.209638	0.165338	0.261545	0.290219	0.341789	0.189996	0.211107	0.307853	0.306495	0.199309	0.248328	0.247218	0.301304	0.398031	0.196857	0.295053	0.548789	0.209719	0.159066	0.289507	0.502985	0.346273	0.214594	0.280522	0.314518	0.353637	0.418953	0.246161	0.341789	0.398549	0.295456	0.32484	0.147068	0.265401
gbrat.Q10.1106	gbrat	Q10	1106	0.335367	0.506353	0.340159	0.361513	0.426815	0.371256	0.352672	0.43644	0.334154	0.179992	0.395592	0.388355	0.286157	0.23043	0.315305	0.368715	0.402371	0.254317	0.254718	0.371016	0.394441	0.259644	0.32052	0.314873	0.430634	0.47592	0.292641	0.405565	0.643856	0.275634	0.213892	0.350497	0.622815	0.453718	0.285761	0.373262	0.377948	0.445898	0.500022	0.30179	0.401688	0.4883	0.371631	0.412823	0.258312	0.36257
gbrat.Q25.1106	gbrat	Q25	1106	0.492396	0.698998	0.468387	0.465938	0.587946	0.51862	0.484268	0.561879	0.508147	0.26559	0.570664	0.529253	0.419225	0.371631	0.422691	0.529185	0.506353	0.401239	0.343302	0.496832	0.565141	0.389947	0.471869	0.465292	0.626439	0.619728	0.519568	0.55881	0.827819	0.411814	0.351675	0.459432	0.858723	0.633678	0.419154	0.550611	0.522102	0.629632	0.651022	0.409113	0.508147	0.656413	0.52265	0.576298	0.427638	0.509014
gbrat.Q50.1106	gbrat	Q50	1106	0.709921	1.01854	0.68281	0.628031	0.826548	0.715792	0.703436	0.742612	0.706269	0.386581	0.802699	0.748938	0.632581	0.573185	0.60598	0.752072	0.670936	0.600393	0.46158	0.713949	0.816288	0.554968	0.679213	0.695419	0.893085	0.868755	0.842261	0.753982	1.12	0.633872	0.517848	0.612184	1.22239	0.896907	0.607683	0.78958	0.748461	0.90357	0.87245	0.581619	0.68966	0.911869	0.760993	0.816136	0.650254	0.703607
gbrat.Q75.1106	gbrat	Q75	1106	1.04439	1.55706	1.05274	0.917538	1.17834	1	1.06289	1.04264	0.982004	0.592122	1.15285	1.0889	0.952915	0.830814	0.880947	1.078	0.971087	0.877028	0.619129	1.06749	1.1684	0.760459	0.993336	1.03847	1.2735	1.29278	1.24616	1.06839	1.59246	1.01838	0.68281	0.868356	1.81183	1.32193	0.902389	1.11356	1.07555	1.29856	1.22807	0.824695	1.02885	1.29739	1.13327	1.17161	0.901316	1.0163
gbrat.Q90.1106	gbrat	Q90	1106	1.48278	2.35869	1.713	1.40054	1.70454	1.36923	1.58496	1.49354	1.37985	0.858956	1.61586	1.5639	1.33313	1.12888	1.26545	1.49643	1.4204	1.23295	0.830075	1.58496	1.61848	1.03501	1.37851	1.47644	1.77311	1.92139	1.7425	1.51785	2.36119	1.70044	0.863118	1.27208	2.76184	2.02861	1.27417	1.50734	1.58496	1.7981	1.74402	1.17232	1.54057	1.82823	1.71768	1.65303	1.20401	1.47947
gbrat.Q95.1106	gbrat	Q95	1106	1.80735	3.08246	2.5025	1.8413	2.16993	1.65535	2.01697	1.87127	1.70239	1.06756	1.98128	1.97199	1.62666	1.34875	1.56884	1.81818	1.79518	1.50926	0.992724	1.99324	1.96614	1.25376	1.66822	1.83007	2.15447	2.49476	2.1127	1.90446	3.2034	2.5025	1.01082	1.64386	3.67243	2.73697	1.5502	1.79687	2.04439	2.21299	2.18866	1.45568	2.02554	2.27302	2.25873	2.09192	1.43035	1.8635
gbrat.SD.1106	gbrat	SD	1106	0.542148	0.948272	0.860354	0.642394	0.702047	0.466694	0.640453	0.578096	0.515524	0.341257	0.59071	0.60749	0.486003	0.372719	0.478713	0.528918	0.550793	0.451053	0.256751	0.629165	0.592952	0.358868	0.477945	0.577332	0.614863	0.782415	0.645409	0.606618	0.968495	0.850808	0.267774	0.538791	1.07842	0.875284	0.470545	0.520481	0.668718	0.681518	0.685962	0.449227	0.68251	0.696966	0.762637	0.684699	0.453334	0.611051
gbrat.skewness.1106	gbrat	skewness	1106	2.56533	2.50828	3.17636	3.89672	3.20251	2.60325	3.08865	3.48226	3.17424	3.19959	2.62046	3.0067	2.08908	1.22307	3.09686	2.50233	3.43369	2.5289	1.80251	3.06485	2.61812	2.74238	2.09	2.9383	2.13435	2.95852	2.08332	3.3722	2.78346	3.02972	0.966906	3.94621	2.29891	2.8647	2.58272	1.89774	3.36766	2.77871	3.25186	2.96409	3.54377	2.80375	3.04209	2.89128	-0.608113	3.04177
gbrat.kurtosis.1106	gbrat	kurtosis	1106	16.9026	11.8585	15.4944	25.143	19.0835	19.0934	19.6836	24.0475	24.2405	32.3536	17.3423	19.4455	13.7677	5.88788	22.0344	16.8664	23.7015	18.5825	9.19393	18.8798	16.731	25.2691	12.4406	19.5555	13.1894	16.177	12.8616	22.5999	13.0048	14.4981	5.58759	28.8512	9.77938	14.2605	20.0379	13.3589	20.8746	17.248	19.6651	25.4324	21.8355	16.5596	17.7592	18.8701	13.9865	21.8729
gbrat.minimum.1106	gbrat	minimum	1106	-0.275634	-0.584963	-2	-1.67807	-0.23644	-0.63743	-2.80735	-0.584963	-0.220266	-4.08746	-3.45943	-0.180572	-2.05889	-0.862496	0.00933786	-0.345135	0	-0.425306	0.0218594	0.0775366	-2.32193	-0.288125	0.0329773	-0.131706	-0.145851	0.0671142	-0.201634	-0.0347654	0.0404143	-2.32193	-0.29956	-0.547488	-0.678072	-1.848	-4.24793	-1.29546	-0.455679	-4.08746	-0.16601	-4.58496	-1.64386	-3.90689	-4.64386	-4.80735	-5.04439	-4
gbrat.maximum.1106	gbrat	maximum	1106	7.33092	7.64386	7.05528	7.18982	7.11894	6.70044	7.56224	7.63662	7.2854	6.2854	7.25739	7.40088	7.33985	4.9542	7.2384	7.11894	7.35755	6.84549	2.9386	7.40939	7.57743	6.56986	6.80735	7.34873	7.52356	7.58496	7.35755	7.13955	7.37504	6.70044	3.03562	6.88264	7.58496	7.44294	6.55459	7.35755	7.2384	7.67243	7.56224	7.11894	7.22882	7.42626	7.2384	7.35755	4.92283	7.2854
green.mean.1106	green	mean	1106	215.601	212.257	170.636	205.938	209.735	223.128	218.221	220.376	220.442	184.859	213.423	213.217	207.932	205.079	212.409	213.294	214.334	205.202	232.49	214.811	214.351	213.048	213.899	209.832	227.184	218.489	215.754	213.384	213.951	160.467	220.144	211.458	205.338	199.787	206.814	221.607	212.621	219.716	211.568	214.263	208.158	213.037	201.66	201.795	204.997	203.621
green.trimmed_mean_5.1106	green	trimmed_mean_5	1106	219.508	217.002	173.849	210.74	214.544	227.36	222.552	225.269	224.859	188.329	218.228	218.102	212.271	208.823	217.262	217.912	219.097	209.396	236.403	219.519	219.193	217.369	218.161	214.35	230.956	223.279	218.469	218.237	218.562	163.061	222.843	216.19	210.439	204.402	210.936	226.006	217.571	224.366	216.843	218.989	213.292	217.956	206.368	206.385	209.862	208.437
green.trimmed_mean_10.1106	green	trimmed_mean_10	1106	222.015	220.233	176.716	214.201	217.737	230.097	225.461	228.162	227.778	190.67	221.219	221.225	214.697	210.758	220.254	220.955	222.351	211.802	238.722	222.616	222.196	219.791	220.798	216.945	233.383	226.247	219.873	220.934	221.556	165.349	224.486	219.184	213.592	207.561	213.068	228.576	220.945	227.639	220.21	222.351	216.924	221.43	209.546	209.724	213.023	211.582
green.trimmed.mean.40.1106	green	trimmed_mean_40	1106	228.87	230.398	184.555	224.386	226.765	236.883	234.82	236.167	235.443	195.364	228.998	229.99	221.649	215.585	228.658	229.542	231.075	217.111	244.213	231.254	230.057	225.581	227.663	223.301	241.757	235.024	224.617	228.187	229.22	173.012	229.019	227.807	223.694	216.028	218.372	235.339	230.531	236.316	227.57	231.292	227.94	230.808	218.854	218.53	219.851	219.304
green.median.1106	green	median	1106	229	231	185	225	227	237	235	237	236	196	229	230	222	216	229	230	232	217	244	232	231	226	228	224	242	236	225	229	230	173	229	228	224	217	219	236	231	237	228	232	229	231	219	219	220	220
green.Q05.1106	green	Q05	1106	132	114	57	101.55	109	144	132	134	135	82	118	116	118	119	116	118	116	110	167	122	118	125	124	116	159	130	153	121	120	53	158	114	102	91	118	141	111	128	106	117	99	113	95	98	108	103
green.Q10.1106	green	Q10	1106	159	142	83	130	138	171	156	164	163	118	150	148	146	148	147	148	148	144	192	150	150	157	156	148	176	157	169	155	150	75	174	144	131	122	151	168	140	157	144	144	129	142	125	127	141	138
green.Q25.1106	green	Q25	1106	196	190	141	183	187	211	198	206	206	162	194	193	184	182	190	193	196	184	225	196	193	195	195	187	213	200	193	193	195	124	204	188	178	172	186	207	191	205	195	196	183	194	174	180	190	185
green.Q50.1106	green	Q50	1106	229	231	185	225	227	237	235	237	236	196	229	230	222	216	229	230	232	217	244	232	231	226	228	224	242	236	225	229	230	173	229	228	224	217	219	236	231	237	228	232	229	231	219	219	220	220
green.Q75.1106	green	Q75	1106	246	247	212	243	246	248	250	249	248	219	247	247	243	238	248	246	247	238	251	248	249	244	245	246	251	250	244	246	247	204	244	248	246	240	239	249	249	249	245	248	247	247	242	238	236	237
green.Q90.1106	green	Q90	1106	251	252	228	248	252	252	253	253	252	235	252	252	251	249	253	251	252	250	254	252	254	252	251	253	254	254	252	252	252	221	251	253	251	250	249	254	254	252	252	252	253	252	249	245	243	243
green.Q95.1106	green	Q95	1106	253	254	236	251	254	253	254	254	254	242	254	253	253	253	254	253	254	253	255	254	255	254	253	255	255	255	254	254	254	230	254	255	253	253	252	255	255	254	254	254	254	254	251	248	245	246
green.SD.1106	green	SD	1106	39.2246	46.2946	54.367	48.6476	47.5195	35.8153	41.3506	40.421	38.7392	47.0133	44.3245	44.9992	44.5467	42.3629	45.7686	43.8594	44.2075	44.1827	29.3169	43.7272	44.692	41.0968	41.0866	44.914	33.6518	42.2675	34.1729	43.5568	43.2257	54.9072	30.9858	46.3305	51.0705	51.5976	42.4498	38.0578	47.3971	40.7489	46.7604	44.8234	50.9454	46.1632	50.8948	47.9876	44.1026	45.328
green.skewness.1106	green	skewness	1106	-1.3924	-1.42593	-0.889964	-1.38824	-1.40255	-1.79953	-1.49065	-1.83552	-1.68744	-1.09808	-1.55214	-1.54183	-1.37896	-1.22354	-1.47865	-1.49699	-1.53224	-1.35144	-2.1406	-1.55445	-1.49673	-1.51232	-1.47063	-1.3674	-1.70329	-1.64357	-1.07693	-1.59678	-1.52322	-0.694348	-1.31054	-1.41431	-1.36038	-1.20587	-1.39668	-1.76518	-1.42717	-1.66645	-1.64112	-1.51647	-1.36412	-1.52181	-1.24903	-1.35906	-1.7022	-1.55861
green.kurtosis.1106	green	kurtosis	1106	4.62335	4.56406	2.99968	4.31873	4.51356	6.22692	4.94515	6.50689	5.68038	3.92364	5.23557	5.11603	4.83796	4.42893	4.93366	4.90722	4.92854	4.6987	8.02155	5.1802	4.99806	5.26629	4.93048	4.68196	6.0368	5.62727	4.05355	5.54413	5.05085	2.59649	4.77707	4.70577	4.46366	3.86548	5.01876	6.47302	4.51242	5.38673	5.44082	4.86201	4.20757	4.87741	4.00514	4.28181	5.89658	5.20376
green.minimum.1106	green	minimum	1106	18	5	0	2	12	25	0	8	16	0	0	6	5	9	8	10	9	16	41	16	2	18	25	15	33	13	32	14	8	0	32	3	0	3	0	2	3	0	11	0	0	0	0	0	0	0
green.maximum.1106	green	maximum	1106	255	255	255	255	255	255	255	255	255	255	255	255	255	255	255	255	255	255	255	255	255	255	255	255	255	255	255	255	255	255	255	255	255	255	255	255	255	255	255	255	255	255	255	255	255	255
msp1.mean.1106	msp1	mean	1106	0.0314879	0.0312664	0.0242859	0.0376288	0.0323204	0.0346773	0.032881	0.0316784	0.0331706	0.0258627	0.0284145	0.0298533	0.0291248	0.0283233	0.0331552	0.0300378	0.0318841	0.0292792	0.0491711	0.0336569	0.0309865	0.0353388	0.0332556	0.0318832	0.0356221	0.0317138	0.0287253	0.0303583	0.0255778	0.0190789	0.0367939	0.0340051	0.023988	0.0240964	0.0291832	0.0315754	0.0318623	0.0308945	0.0270065	0.0354154	0.0310651	0.0299046	0.0299396	0.0289355	0.0318573	0.0291242
msp1.trimmed_mean_5.1106	msp1	trimmed_mean_5	1106	0.0312872	0.0310915	0.024018	0.0373328	0.03198	0.0346177	0.0324945	0.0316433	0.0329291	0.0254576	0.0281634	0.029517	0.0287441	0.0279844	0.0327056	0.0298587	0.031769	0.0289989	0.0490026	0.0333015	0.0306188	0.0350868	0.0330397	0.0313291	0.0354305	0.0314799	0.0282853	0.0302987	0.0254453	0.0187546	0.0365564	0.033845	0.0236861	0.0238447	0.0287553	0.0314068	0.0314968	0.0307103	0.0269009	0.0349646	0.0308133	0.0296545	0.0293978	0.0285362	0.0314048	0.028987
msp1.trimmed_mean_10.1106	msp1	trimmed_mean_10	1106	0.0311921	0.0310012	0.0239766	0.0372031	0.0318147	0.034586	0.0322501	0.0316585	0.0328736	0.0252233	0.0280442	0.0293803	0.0284951	0.0277527	0.0323998	0.0297699	0.0317028	0.0288095	0.0489792	0.0330811	0.0303751	0.0349376	0.0328866	0.0309989	0.035296	0.0313283	0.0279742	0.0302984	0.0253912	0.0185696	0.0364261	0.0337706	0.0235608	0.0237466	0.0284679	0.0313135	0.0313262	0.0306554	0.0268566	0.034759	0.0306613	0.0296006	0.0290971	0.028345	0.0310738	0.0289141
msp1.trimmed.mean.40.1106	msp1	trimmed_mean_40	1106	0.0309531	0.0306729	0.023917	0.0366348	0.0313231	0.0344521	0.0316586	0.0316416	0.0327984	0.024339	0.0276656	0.0290232	0.0277318	0.0270878	0.031709	0.0295778	0.0315196	0.0282035	0.0489183	0.0324316	0.029639	0.0344201	0.0322883	0.0300146	0.0348617	0.0308953	0.026995	0.0302666	0.0252318	0.0181077	0.0360955	0.0335577	0.023216	0.0235122	0.0274792	0.0310916	0.0309084	0.0305598	0.0266169	0.0342325	0.0300884	0.029495	0.0283338	0.0279674	0.0301896	0.0286069
msp1.median.1106	msp1	median	1106	0.0309298	0.0306308	0.0238594	0.036639	0.031274	0.0343903	0.0316687	0.0315938	0.0327718	0.0242319	0.0276466	0.0289853	0.0276905	0.0269861	0.0317153	0.029633	0.0315272	0.028123	0.0488666	0.0323872	0.0296252	0.0344425	0.0322379	0.0299168	0.0347941	0.0309163	0.026928	0.0303071	0.0252551	0.0180984	0.0361042	0.0335574	0.0232091	0.023517	0.0273666	0.0310453	0.030894	0.0305389	0.0266294	0.0341972	0.0300414	0.0295077	0.0282761	0.0280019	0.0301521	0.028569
msp1.Q05.1106	msp1	Q05	1106	0.0156567	0.0124824	0.00815954	0.0125572	0.013128	0.0172073	0.0136717	0.0132384	0.0145601	0.0114407	0.0130046	0.0122969	0.0137888	0.0149226	0.0145993	0.0130775	0.0131214	0.0142972	0.026066	0.0134108	0.0132185	0.0173459	0.0152917	0.015265	0.0191207	0.0132852	0.0146537	0.0136188	0.00981599	0.00744529	0.0227165	0.0152547	0.00845125	0.00924448	0.0144779	0.0157649	0.0115494	0.0119566	0.0110885	0.0152883	0.0113436	0.0106627	0.0113614	0.0115684	0.0167049	0.0133474
msp1.Q10.1106	msp1	Q10	1106	0.0187132	0.0162899	0.0114111	0.0169341	0.0165333	0.0209685	0.0169567	0.0167961	0.0185323	0.0139153	0.016065	0.0153465	0.0163226	0.0174314	0.0178269	0.0166445	0.0166692	0.0169467	0.0314415	0.01699	0.0163796	0.0208709	0.0186986	0.0184592	0.0220885	0.0164437	0.0167338	0.0171527	0.0127606	0.0092615	0.0253562	0.0191216	0.0111704	0.0122049	0.0169105	0.0187949	0.0152587	0.0160418	0.0146923	0.0191604	0.014801	0.0142074	0.014449	0.0143866	0.0194702	0.0165572
msp1.Q25.1106	msp1	Q25	1106	0.0241626	0.0228725	0.0172732	0.0258535	0.0231997	0.0272524	0.0232301	0.0236939	0.0252607	0.0182654	0.0212422	0.0214864	0.0208587	0.0214985	0.0241044	0.0223449	0.0231852	0.0219437	0.0398821	0.0237225	0.0218329	0.0268968	0.0249149	0.0236348	0.0277274	0.0225686	0.0209404	0.0233305	0.0186076	0.0129875	0.0303533	0.0259146	0.0166283	0.0172414	0.0212929	0.0244586	0.022308	0.0227251	0.0205188	0.0260859	0.0214827	0.0212704	0.0204249	0.0203795	0.0245017	0.0221018
msp1.Q50.1106	msp1	Q50	1106	0.0309298	0.0306308	0.0238594	0.036639	0.031274	0.0343903	0.0316687	0.0315938	0.0327718	0.0242319	0.0276466	0.0289853	0.0276905	0.0269861	0.0317153	0.029633	0.0315272	0.028123	0.0488666	0.0323872	0.0296252	0.0344425	0.0322379	0.0299168	0.0347941	0.0309163	0.026928	0.0303071	0.0252551	0.0180984	0.0361042	0.0335574	0.0232091	0.023517	0.0273666	0.0310453	0.030894	0.0305389	0.0266294	0.0341972	0.0300414	0.0295077	0.0282761	0.0280019	0.0301521	0.028569
msp1.Q75.1106	msp1	Q75	1106	0.0382285	0.0392391	0.0306892	0.0489979	0.0405425	0.0419835	0.0412389	0.0396301	0.0404364	0.0326569	0.0349367	0.0373467	0.0362959	0.0341768	0.0408437	0.0370734	0.0402687	0.0358455	0.0581199	0.0426462	0.0390614	0.0430464	0.041064	0.0387135	0.0431491	0.04021	0.0352109	0.0372795	0.0322299	0.0241898	0.0425245	0.0417935	0.0305488	0.0302251	0.0359978	0.0382852	0.0404659	0.0385971	0.0333219	0.0435772	0.0400189	0.0379092	0.0378643	0.0363352	0.0376757	0.0359015
msp1.Q90.1106	msp1	Q90	1106	0.0451831	0.0471478	0.0370001	0.0593464	0.0493458	0.0486966	0.050951	0.0461932	0.0479092	0.0396976	0.0416442	0.0451585	0.0443448	0.0413723	0.0510405	0.0443376	0.0477491	0.0435087	0.0671866	0.0524669	0.0479915	0.0512833	0.0491954	0.0480763	0.0503122	0.0483839	0.0435497	0.0435224	0.0387402	0.0304136	0.0492522	0.0494246	0.037568	0.0366483	0.0442491	0.0451707	0.0498127	0.0460948	0.0396487	0.0531709	0.048915	0.0455914	0.0479135	0.0446483	0.0473113	0.0424326
msp1.Q95.1106	msp1	Q95	1106	0.0488382	0.0514602	0.0411301	0.064831	0.0545649	0.0526034	0.0563432	0.0497645	0.0526342	0.0445777	0.0459375	0.0496209	0.0486434	0.0457147	0.0572292	0.048337	0.0516633	0.0476099	0.0724378	0.0575574	0.0530425	0.0558125	0.0538011	0.0544368	0.054594	0.052881	0.0482785	0.0470782	0.0422601	0.033969	0.0532241	0.0540706	0.0419835	0.0406653	0.0488433	0.0490816	0.0552042	0.050731	0.0434607	0.0593842	0.0531116	0.0502542	0.0539205	0.0497628	0.0527586	0.0461669
msp1.SD.1106	msp1	SD	1106	0.0101553	0.0117934	0.0100668	0.0159418	0.0126622	0.0105876	0.0129603	0.0110766	0.0115196	0.010128	0.0100048	0.0115998	0.0108466	0.00929958	0.0128388	0.0105999	0.0117241	0.0100908	0.01385	0.0134777	0.0121431	0.0116912	0.0116391	0.0119242	0.0108074	0.0120877	0.0103579	0.0100275	0.00978475	0.00818817	0.00921096	0.0116511	0.0101527	0.00953742	0.0106441	0.0100493	0.0132208	0.0115979	0.00967752	0.0133016	0.0128087	0.0120272	0.0129964	0.0117148	0.010757	0.00985756
msp1.skewness.1106	msp1	skewness	1106	0.313584	0.23103	0.426987	0.259409	0.4101	0.0966773	0.45067	0.0371228	0.34084	0.612681	0.39299	0.482938	0.628532	0.583288	0.555882	0.25005	0.144817	0.42537	0.185071	0.398007	0.458103	0.359702	0.309825	0.772809	0.27793	0.285129	0.641586	0.0819138	0.209855	0.598275	0.393751	0.222528	0.428349	0.408136	0.62938	0.262122	0.394055	0.231497	0.196091	0.536786	0.300785	0.289888	0.637666	0.511388	0.702771	0.214486
msp1.kurtosis.1106	msp1	kurtosis	1106	2.92893	2.74681	3.49665	2.54796	3.01014	2.68563	2.86721	2.52856	3.31552	3.115	3.06702	3.37646	3.69449	3.12871	3.15292	2.73691	2.48105	2.77139	3.00845	2.74718	2.78967	2.93392	2.74591	3.7471	2.69724	2.55924	2.97174	2.67229	2.74818	3.18012	3.02591	2.9161	3.00312	3.13511	3.07223	2.84435	2.88574	2.85616	2.98556	3.36846	2.58873	2.90732	3.29453	3.17759	3.38105	2.67493
msp1.minimum.1106	msp1	minimum	1106	0.00650847	0.00279488	0.00185659	0.00366328	0.00251695	0.00577474	0.00433126	0.00342334	0.00508117	0.00486899	0.00456476	0.00428761	0.0061051	0.00781361	0.00377662	0.00435193	0.00423912	0.00633183	0.0104747	0.0037721	0.00524086	0.00698915	0.00621049	0.00480244	0.00966144	0.0040241	0.00579484	0.00462223	0.00262476	0.00113227	0.0117645	0.00472043	0.00113091	0.00250341	0.00569179	0.00542544	0.00278141	0.00282246	0.00283411	0.00528451	0.00327582	0.00218246	0.00233851	0.00304269	0.0060676	0.0040599
msp1.maximum.1106	msp1	maximum	1106	0.0739849	0.0774968	0.0771512	0.0948665	0.0861866	0.0704892	0.0830818	0.0723354	0.0852686	0.0740938	0.07417	0.0875216	0.110796	0.0692793	0.0877261	0.0704193	0.0725754	0.0665463	0.100363	0.0854791	0.0810098	0.0877971	0.0783569	0.0854129	0.0792392	0.077182	0.0698137	0.0648792	0.0754354	0.0566487	0.075384	0.085075	0.0674164	0.0699728	0.0741472	0.0710066	0.0804133	0.0794377	0.0687348	0.0953357	0.0799072	0.0839349	0.0944576	0.0863891	0.08023	0.0652992
msp2.mean.1106	msp2	mean	1106	0.130158	0.149569	0.0790637	0.137652	0.1351	0.146279	0.139959	0.141365	0.140135	0.0739669	0.129482	0.130464	0.114287	0.101562	0.129207	0.131752	0.131431	0.109349	0.178892	0.137886	0.134856	0.127317	0.135263	0.127591	0.175593	0.14733	0.127939	0.131692	0.13072	0.0592195	0.130349	0.129825	0.124134	0.106832	0.108177	0.141152	0.13361	0.147657	0.12491	0.136363	0.130362	0.143709	0.123555	0.12484	0.126746	0.121567
msp2.trimmed_mean_5.1106	msp2	trimmed_mean_5	1106	0.130627	0.150509	0.0787914	0.138174	0.135315	0.146879	0.140115	0.142403	0.140896	0.0739459	0.130043	0.130813	0.114327	0.101822	0.129404	0.132514	0.132203	0.109714	0.179037	0.138284	0.135149	0.127752	0.135796	0.127532	0.175727	0.148002	0.128058	0.132569	0.131334	0.0587316	0.130183	0.130437	0.124792	0.107326	0.108426	0.142475	0.133733	0.148562	0.125929	0.136916	0.13102	0.144725	0.123836	0.125176	0.128928	0.122755
msp2.trimmed_mean_10.1106	msp2	trimmed_mean_10	1106	0.131085	0.151242	0.0790287	0.13869	0.135619	0.147468	0.140327	0.143403	0.141575	0.0740404	0.1306	0.131217	0.114357	0.102143	0.129639	0.133192	0.13289	0.110174	0.179399	0.138603	0.135373	0.128298	0.13635	0.127685	0.175554	0.148427	0.128245	0.133486	0.131855	0.0585011	0.130161	0.130956	0.125283	0.107766	0.108635	0.143294	0.134053	0.149354	0.126925	0.137276	0.131608	0.145772	0.124048	0.12552	0.129759	0.123388
msp2.trimmed.mean.40.1106	msp2	trimmed_mean_40	1106	0.132937	0.152935	0.0798822	0.139678	0.136945	0.149465	0.140868	0.146741	0.143626	0.0736538	0.132235	0.132325	0.114211	0.103191	0.130065	0.135038	0.134321	0.111361	0.180861	0.139441	0.134675	0.129803	0.138252	0.128354	0.175184	0.14909	0.128263	0.135671	0.13325	0.0582514	0.130967	0.132478	0.126445	0.108542	0.108502	0.145839	0.134766	0.151702	0.129628	0.138433	0.13226	0.148754	0.124506	0.127075	0.131585	0.124265
msp2.median.1106	msp2	median	1106	0.132862	0.153013	0.0799073	0.139507	0.137095	0.149606	0.140796	0.146816	0.14369	0.0734915	0.132281	0.13241	0.114423	0.103305	0.130022	0.135043	0.134345	0.111467	0.18105	0.139651	0.13447	0.129835	0.138378	0.12838	0.175375	0.149289	0.128263	0.135698	0.133482	0.0583289	0.131178	0.132661	0.126522	0.108633	0.108695	0.145987	0.134852	0.151766	0.129743	0.138521	0.132062	0.148926	0.124619	0.127168	0.131589	0.124293
msp2.Q05.1106	msp2	Q05	1106	0.0678705	0.0642333	0.0293978	0.0508606	0.0589791	0.0745023	0.0646656	0.0611851	0.0661561	0.0342738	0.0634946	0.0597726	0.0584693	0.0567354	0.0563362	0.0587837	0.0564367	0.0518472	0.101892	0.0619302	0.0596121	0.065926	0.0668414	0.0635691	0.103555	0.0689753	0.0688675	0.0592415	0.0611897	0.0258008	0.0825907	0.0625957	0.0537528	0.0471779	0.0553695	0.0686781	0.0550182	0.0667503	0.0524456	0.0597737	0.0459403	0.0548095	0.0504841	0.0500784	0.0608851	0.0579744
msp2.Q10.1106	msp2	Q10	1106	0.0808983	0.0844421	0.0401456	0.0680727	0.0740914	0.0894942	0.0801447	0.0776431	0.0824761	0.0431675	0.0794255	0.0746959	0.0704981	0.0665383	0.0728003	0.0765864	0.0734142	0.0650752	0.117802	0.0783563	0.0771206	0.0801779	0.0813537	0.0787473	0.120335	0.0879634	0.0835284	0.0752821	0.0766078	0.0320573	0.0935835	0.0773649	0.0699652	0.0623944	0.0680644	0.0862442	0.0712687	0.0844915	0.0688033	0.0767728	0.0663911	0.0738767	0.0664406	0.0648811	0.0813072	0.0745458
msp2.Q25.1106	msp2	Q25	1106	0.1058	0.119453	0.059961	0.103269	0.10325	0.119166	0.109315	0.112319	0.113294	0.0586093	0.106889	0.103206	0.0917619	0.0853873	0.101344	0.106439	0.103827	0.0885275	0.149576	0.108385	0.106026	0.106174	0.109836	0.104199	0.14529	0.118115	0.10674	0.106855	0.10516	0.0434029	0.110896	0.105022	0.0987105	0.0859403	0.0899323	0.116001	0.102462	0.118571	0.101999	0.108649	0.100345	0.111815	0.0943314	0.0940683	0.107651	0.101186
msp2.Q50.1106	msp2	Q50	1106	0.132862	0.153013	0.0799073	0.139507	0.137095	0.149606	0.140796	0.146816	0.14369	0.0734915	0.132281	0.13241	0.114423	0.103305	0.130022	0.135043	0.134345	0.111467	0.18105	0.139651	0.13447	0.129835	0.138378	0.12838	0.175375	0.149289	0.128263	0.135698	0.133482	0.0583289	0.131178	0.132661	0.126522	0.108633	0.108695	0.145987	0.134852	0.151766	0.129743	0.138521	0.132062	0.148926	0.124619	0.127168	0.131589	0.124293
msp2.Q75.1106	msp2	Q75	1106	0.155759	0.182999	0.0978383	0.174814	0.167417	0.175428	0.171281	0.173762	0.169934	0.0899599	0.153865	0.159305	0.137583	0.118574	0.157977	0.159836	0.162141	0.131804	0.2095	0.168504	0.165758	0.150163	0.162572	0.151003	0.205201	0.179146	0.150186	0.15984	0.158108	0.0733546	0.148495	0.156761	0.151952	0.129693	0.128179	0.169893	0.166018	0.179904	0.151919	0.166058	0.163739	0.178716	0.153858	0.156126	0.151507	0.145938
msp2.Q90.1106	msp2	Q90	1106	0.174412	0.207844	0.113603	0.202181	0.192422	0.196508	0.197145	0.193942	0.190189	0.103703	0.173533	0.181425	0.158168	0.132786	0.183827	0.180348	0.183009	0.149118	0.234564	0.194339	0.192377	0.168027	0.183118	0.1738	0.234585	0.203869	0.171338	0.17872	0.17945	0.0876925	0.165828	0.176474	0.173871	0.147385	0.146787	0.188632	0.191956	0.202613	0.170087	0.191804	0.189714	0.202254	0.179011	0.18023	0.168112	0.164382
msp2.Q95.1106	msp2	Q95	1106	0.184349	0.220978	0.124957	0.214358	0.206272	0.207722	0.212382	0.205591	0.201685	0.111488	0.186237	0.194013	0.169559	0.141268	0.197758	0.192086	0.194213	0.159001	0.250896	0.207404	0.205125	0.17979	0.194866	0.189364	0.248384	0.2163	0.183403	0.188804	0.190613	0.096958	0.177657	0.188223	0.185885	0.157501	0.15744	0.200276	0.206712	0.214967	0.180013	0.207423	0.202748	0.215052	0.192986	0.193937	0.176858	0.173556
msp2.SD.1106	msp2	SD	1106	0.0356422	0.0465992	0.0286062	0.0493284	0.0445526	0.040126	0.0443298	0.0436836	0.0406701	0.0230609	0.0362143	0.0404146	0.0335194	0.0252696	0.0418189	0.0395164	0.041231	0.0319371	0.044228	0.0433564	0.0431655	0.0336201	0.0386544	0.0368528	0.0431512	0.0438886	0.0337027	0.0387813	0.0387652	0.0216716	0.0285655	0.0376057	0.0393531	0.0326401	0.0300293	0.0405033	0.0455482	0.0447087	0.0381377	0.0439803	0.0461167	0.048099	0.042864	0.0436379	0.036419	0.0346996
msp2.skewness.1106	msp2	skewness	1106	-0.219804	-0.30209	0.137037	-0.160099	-0.0936508	-0.253251	-0.0680576	-0.394417	-0.293394	0.0282706	-0.271421	-0.146624	0.0105733	-0.18614	-0.0741728	-0.308239	-0.282861	-0.204773	-0.0995259	-0.136778	-0.0747789	-0.235911	-0.242185	0.01064	-0.00748141	-0.203989	-0.0537416	-0.370344	-0.24408	0.335303	0.0436086	-0.257009	-0.252312	-0.225033	-0.129502	-0.521838	-0.0661593	-0.319426	-0.451367	-0.195672	-0.202369	-0.350834	-0.0935487	-0.133028	-0.880831	-0.502188
msp2.kurtosis.1106	msp2	kurtosis	1106	2.67793	2.68123	3.263	2.3828	2.53179	2.57403	2.60994	2.55555	2.60656	2.81088	2.89012	2.61005	2.85044	2.878	2.67484	2.70192	2.54774	2.6943	2.63536	2.58754	2.56584	2.88392	2.70966	3.06244	2.641	2.62463	2.90211	2.65928	2.68078	2.97792	3.05171	2.69953	2.72382	2.82519	3.01564	3.21789	2.59373	2.66827	2.8496	2.93979	2.59445	2.6116	2.6693	2.5495	4.04472	3.17499
msp2.minimum.1106	msp2	minimum	1106	0.0151375	0.0114381	0.00980144	0.0158842	0.0134391	0.0194515	0.0155132	0.00724212	0.02329	0.0104129	0.013796	0.0168572	0.0122035	0.0287844	0.0167563	0.0207789	0.0164688	0.018733	0.048724	0.0163031	0.01982	0.0231022	0.0249208	0.0208948	0.019704	0.0237795	0.023093	0.0216349	0.0209561	0.0059849	0.0204122	0.0198304	0.00682773	0.00929656	0.00859103	0.00630592	0.010847	0.0147931	0.0111129	0.00725804	0.00781832	0.00712885	0.00613062	0.00830095	0.00798502	0.00743366
msp2.maximum.1106	msp2	maximum	1106	0.258797	0.272114	0.214825	0.270515	0.279636	0.256542	0.263349	0.251667	0.248062	0.159949	0.240761	0.248774	0.269018	0.1811	0.250489	0.2348	0.239561	0.203978	0.293355	0.263869	0.266239	0.238456	0.247053	0.260397	0.291395	0.269627	0.232864	0.239617	0.242871	0.15436	0.225111	0.240232	0.238073	0.226677	0.202417	0.258164	0.264587	0.284337	0.234844	0.280766	0.276668	0.280721	0.265474	0.254124	0.2129	0.21069
msp3.mean.1106	msp3	mean	1106	0.0490074	0.0464445	0.0388897	0.0519224	0.0453301	0.0530925	0.048981	0.0467696	0.050943	0.0363135	0.0409	0.0427151	0.0403297	0.0397651	0.0461735	0.0453371	0.044479	0.0413049	0.080416	0.047412	0.0448097	0.0505211	0.0486517	0.0458544	0.0639204	0.0460052	0.0434798	0.0440755	0.0359532	0.0295357	0.0592157	0.0464586	0.0352814	0.033946	0.0399897	0.0490546	0.0452352	0.0479702	0.0385086	0.0501709	0.0442543	0.0441895	0.0408082	0.041493	0.0492302	0.040472
msp3.trimmed_mean_5.1106	msp3	trimmed_mean_5	1106	0.0485341	0.0459613	0.0386678	0.0515512	0.0450453	0.0528566	0.048504	0.0467773	0.0501729	0.0358252	0.0404724	0.0421368	0.0397325	0.0392055	0.0458486	0.0451758	0.0444337	0.0407213	0.0802713	0.0471185	0.0443054	0.0500208	0.0483143	0.0451777	0.0632045	0.0457643	0.0427643	0.0438661	0.0357932	0.029182	0.0587282	0.0463554	0.0349462	0.0335658	0.0394545	0.0488522	0.0448602	0.0478345	0.0385306	0.0498295	0.0440262	0.0439102	0.0402182	0.0410474	0.0482902	0.0402172
msp3.trimmed_mean_10.1106	msp3	trimmed_mean_10	1106	0.0483288	0.0458754	0.0387054	0.0515596	0.0449516	0.0528407	0.048281	0.0468771	0.050136	0.0355156	0.0402575	0.0419904	0.0393624	0.0387436	0.0456179	0.0450914	0.0444132	0.0403749	0.0803103	0.0469545	0.044002	0.0497411	0.0480972	0.0447288	0.0626615	0.0456447	0.0422124	0.0437937	0.0357773	0.0290156	0.0584979	0.0463369	0.0348456	0.0334446	0.0390395	0.0487545	0.0447259	0.0478547	0.0385749	0.0496891	0.0439155	0.0439262	0.0399184	0.0409044	0.0476539	0.0401188
msp3.trimmed.mean.40.1106	msp3	trimmed_mean_40	1106	0.0478202	0.0455312	0.0387554	0.0513525	0.0447389	0.0526898	0.0476747	0.047124	0.0500906	0.0342614	0.0396703	0.0416636	0.0380048	0.0371194	0.0451022	0.044831	0.0442825	0.0395136	0.0803962	0.0464101	0.0428745	0.0487593	0.0469496	0.0431365	0.0609456	0.045156	0.0403835	0.0435777	0.0357819	0.0286188	0.0580428	0.0462107	0.0346122	0.0331412	0.0374899	0.0483546	0.0444765	0.0481125	0.03855	0.0492545	0.0434291	0.044109	0.0392025	0.0405794	0.0459509	0.0396803
msp3.median.1106	msp3	median	1106	0.0478219	0.0454714	0.0387637	0.0512682	0.0446743	0.0526077	0.0476723	0.0471818	0.0501127	0.0341324	0.039671	0.0416184	0.0379149	0.0370472	0.0450089	0.0447564	0.0443015	0.0395274	0.0804284	0.046385	0.0428334	0.0487527	0.0467998	0.0430447	0.0606892	0.0450931	0.0402416	0.0435925	0.0357537	0.0286131	0.0579434	0.0461985	0.0345559	0.0331262	0.0373634	0.0483676	0.0444524	0.0482324	0.0385218	0.049208	0.0433363	0.0440629	0.039191	0.0405274	0.0458449	0.0396817
msp3.Q05.1106	msp3	Q05	1106	0.0243539	0.019176	0.0132396	0.0169673	0.0189857	0.0253383	0.0206574	0.0195903	0.0212194	0.0154588	0.0180724	0.0167934	0.01861	0.0203913	0.0208242	0.0206289	0.0181807	0.0188182	0.0409699	0.0191964	0.0185463	0.0228194	0.0207834	0.0213604	0.0323749	0.0192304	0.0216493	0.0198411	0.0140509	0.0119954	0.0348674	0.020544	0.0123533	0.0128271	0.0185124	0.0234119	0.0158092	0.0180663	0.0157855	0.0204086	0.0156643	0.0148408	0.0154831	0.0152353	0.0258464	0.0193226
msp3.Q10.1106	msp3	Q10	1106	0.0293001	0.0249917	0.0189845	0.023849	0.0241317	0.0312693	0.0259343	0.0253817	0.0279542	0.0194024	0.0226198	0.0215805	0.0220638	0.0239088	0.0259098	0.0259733	0.0239517	0.0227575	0.049761	0.0245867	0.0235156	0.0284866	0.0266863	0.0261456	0.0380551	0.0239896	0.0251873	0.0247407	0.0182009	0.015217	0.0396475	0.026253	0.01649	0.0170746	0.0226946	0.0289136	0.0212048	0.0245906	0.0213584	0.0264628	0.0210043	0.0203647	0.0196793	0.0198791	0.0299462	0.0235842
msp3.Q25.1106	msp3	Q25	1106	0.0378879	0.0344663	0.0289607	0.0364421	0.0336319	0.0416653	0.0355897	0.0358296	0.0390544	0.0259931	0.0305329	0.0306108	0.0285583	0.0296242	0.0346152	0.0347167	0.033048	0.0304166	0.0647754	0.0342592	0.0317394	0.0381645	0.0362837	0.0338078	0.0474793	0.0332203	0.0315709	0.0336973	0.0265561	0.0212161	0.0480386	0.0357242	0.0249167	0.0244632	0.0290124	0.0381868	0.0317553	0.0357509	0.0299273	0.0373455	0.0308004	0.0314286	0.0280625	0.0293347	0.0373686	0.0312224
msp3.Q50.1106	msp3	Q50	1106	0.0478219	0.0454714	0.0387637	0.0512682	0.0446743	0.0526077	0.0476723	0.0471818	0.0501127	0.0341324	0.039671	0.0416184	0.0379149	0.0370472	0.0450089	0.0447564	0.0443015	0.0395274	0.0804284	0.046385	0.0428334	0.0487527	0.0467998	0.0430447	0.0606892	0.0450931	0.0402416	0.0435925	0.0357537	0.0286131	0.0579434	0.0461985	0.0345559	0.0331262	0.0373634	0.0483676	0.0444524	0.0482324	0.0385218	0.049208	0.0433363	0.0440629	0.039191	0.0405274	0.0458449	0.0396817
msp3.Q75.1106	msp3	Q75	1106	0.0587709	0.0574556	0.0487138	0.0667187	0.0564132	0.0640103	0.0608944	0.0579866	0.0614534	0.0456162	0.0502121	0.0534498	0.0505891	0.0483315	0.0564432	0.0553401	0.055798	0.0504679	0.0957096	0.0597582	0.0568993	0.0617131	0.0606592	0.0561274	0.0783511	0.0582108	0.0532807	0.0539448	0.0449325	0.0368404	0.0689526	0.0569877	0.0448406	0.0424423	0.0495631	0.0595612	0.0576783	0.0597334	0.0472834	0.0620201	0.0572332	0.05633	0.051916	0.0524174	0.0579805	0.049139
msp3.Q90.1106	msp3	Q90	1106	0.0700269	0.0682869	0.0575877	0.0793106	0.0670907	0.0747103	0.0736986	0.0669522	0.0725276	0.0562783	0.0609191	0.0642758	0.0619988	0.0606494	0.0684636	0.0656879	0.065358	0.062743	0.110304	0.0716912	0.0689196	0.0752532	0.0730459	0.0699535	0.095526	0.0690403	0.0676706	0.0637338	0.0533875	0.0449882	0.080282	0.0668158	0.0543657	0.0513811	0.0621316	0.0700833	0.0697633	0.0708625	0.0552841	0.0750805	0.0685043	0.0669968	0.0640506	0.06347	0.0743227	0.0581169
msp3.Q95.1106	msp3	Q95	1106	0.0772182	0.0746004	0.0635795	0.0860723	0.0735955	0.0809795	0.0810922	0.0722607	0.0807571	0.0621756	0.0671944	0.0707799	0.0679764	0.0668597	0.0755726	0.0714816	0.0703933	0.0699938	0.118815	0.0783664	0.0761391	0.082653	0.0801741	0.0780176	0.104237	0.074795	0.0742724	0.0697154	0.0580376	0.0499807	0.0880048	0.0724369	0.0600084	0.0572759	0.067855	0.076373	0.0770754	0.0772438	0.0602085	0.0819978	0.0745746	0.0733224	0.0717537	0.0708988	0.0836722	0.0632387
msp3.SD.1106	msp3	SD	1106	0.0160499	0.0176582	0.0151671	0.0216288	0.0165874	0.0170395	0.0185468	0.0158226	0.0189482	0.014276	0.01501	0.0171419	0.015814	0.0141251	0.0163839	0.0151395	0.0157957	0.0153524	0.0231324	0.0179323	0.0176426	0.0178781	0.0177263	0.0171346	0.0219634	0.0170107	0.0162429	0.0149326	0.0133547	0.0116454	0.0160635	0.0155616	0.0144769	0.0134871	0.0150566	0.015796	0.0185001	0.0176337	0.0131267	0.0184886	0.0179178	0.0178528	0.0171071	0.0168583	0.0172894	0.0133315
msp3.skewness.1106	msp3	skewness	1106	0.482774	0.689853	0.228525	0.37516	0.309486	0.299665	0.441181	-0.0255865	0.791925	0.58994	0.506239	0.659476	0.962835	0.659083	0.324115	0.17402	0.0597633	0.591378	0.0853925	0.250797	0.455066	0.470393	0.31698	0.63749	0.509935	0.207167	0.718744	0.20536	0.185474	0.486848	0.467489	0.125835	0.333614	0.452122	0.58627	0.204088	0.284241	0.105578	-0.0151563	0.283484	0.181316	0.211548	0.49388	0.373262	0.892809	0.31676
msp3.kurtosis.1106	msp3	kurtosis	1106	3.44125	5.17632	3.2644	3.67501	3.38887	3.61755	3.26193	2.63087	5.14626	3.31246	3.51077	4.3988	6.5343	3.02551	2.90582	2.76786	2.54623	3.21445	2.83658	2.6656	2.91131	3.13876	2.77221	3.21993	2.81312	2.52418	3.13832	2.84005	2.8986	3.29552	3.28681	2.89768	2.96567	3.3871	2.91533	2.82302	2.80624	2.8225	2.87103	2.89992	2.4565	2.91053	2.97688	3.00521	3.7382	3.06104
msp3.minimum.1106	msp3	minimum	1106	0.00812117	0.00441238	0.00268425	0.00394645	0.00360009	0.00852626	0.00661587	0.00637305	0.00651408	0.00485102	0.00512855	0.00493637	0.0079024	0.00837394	0.00699898	0.00724727	0.00525548	0.00702081	0.0209071	0.00566817	0.00704208	0.00968118	0.00739829	0.00720787	0.0151559	0.00586374	0.00854454	0.00629012	0.00343094	0.00240002	0.0166063	0.0059426	0.0021461	0.00397902	0.0070251	0.00843085	0.00306372	0.00535994	0.00435007	0.00697028	0.00449251	0.00374981	0.00395684	0.00455014	0.0141852	0.00707699
msp3.maximum.1106	msp3	maximum	1106	0.115114	0.162907	0.1053	0.171797	0.175867	0.154861	0.137186	0.102384	0.146423	0.12654	0.111328	0.151311	0.180408	0.0956596	0.108156	0.11186	0.0994182	0.110077	0.161957	0.12408	0.126988	0.127218	0.121479	0.116166	0.140477	0.110964	0.112833	0.100544	0.100954	0.091247	0.120444	0.114127	0.107395	0.0991264	0.0973136	0.104349	0.129523	0.122446	0.0901075	0.119439	0.105696	0.122837	0.120567	0.118816	0.135835	0.101788
msp4.mean.1106	msp4	mean	1106	0.271015	0.300612	0.269694	0.284073	0.283895	0.284683	0.276693	0.285638	0.282697	0.226774	0.268545	0.274305	0.256182	0.229335	0.271047	0.271683	0.2789	0.242877	0.31496	0.288962	0.286714	0.265083	0.278446	0.264073	0.315615	0.295092	0.268029	0.274885	0.28349	0.253422	0.2548	0.272829	0.271943	0.239475	0.240515	0.281395	0.274706	0.28776	0.269688	0.272911	0.269908	0.294048	0.264599	0.269731	0.255202	0.250778
msp4.trimmed_mean_5.1106	msp4	trimmed_mean_5	1106	0.272186	0.302856	0.27211	0.285863	0.285254	0.28642	0.277523	0.288014	0.28489	0.228472	0.270405	0.275866	0.25725	0.230602	0.272065	0.27354	0.281207	0.244301	0.316069	0.291027	0.288549	0.266875	0.280532	0.264999	0.316721	0.297277	0.269088	0.276963	0.285765	0.254906	0.255395	0.274604	0.273861	0.24111	0.241481	0.282918	0.275723	0.289862	0.272446	0.273878	0.271437	0.296153	0.265451	0.270895	0.256899	0.252909
msp4.trimmed_mean_10.1106	msp4	trimmed_mean_10	1106	0.273425	0.304917	0.274591	0.287562	0.28667	0.288001	0.278575	0.290248	0.286673	0.230066	0.272237	0.27747	0.258235	0.231779	0.273167	0.275115	0.28326	0.245733	0.317395	0.292813	0.290194	0.268772	0.282453	0.26627	0.317548	0.299015	0.270083	0.278981	0.287462	0.255886	0.255974	0.276248	0.275337	0.242638	0.242634	0.284585	0.276961	0.291952	0.275185	0.275049	0.273078	0.298373	0.266427	0.272259	0.258514	0.254523
msp4.trimmed.mean.40.1106	msp4	trimmed_mean_40	1106	0.277415	0.310616	0.28368	0.293452	0.291826	0.293992	0.282391	0.298518	0.293427	0.234659	0.278748	0.282472	0.260761	0.235698	0.276715	0.280139	0.288578	0.250739	0.321768	0.297915	0.293423	0.273773	0.289855	0.271201	0.319736	0.302339	0.272558	0.285757	0.291643	0.258115	0.258125	0.281318	0.278935	0.2462	0.245686	0.29179	0.28071	0.298622	0.284905	0.27961	0.276443	0.30542	0.268803	0.277316	0.263675	0.257772
msp4.median.1106	msp4	median	1106	0.27751	0.310878	0.284143	0.293854	0.292504	0.294271	0.282611	0.298972	0.293799	0.234667	0.279318	0.282727	0.260726	0.235843	0.276779	0.280416	0.288965	0.251355	0.321717	0.29804	0.294129	0.274362	0.29029	0.271378	0.319862	0.302306	0.272844	0.286581	0.291949	0.258305	0.25813	0.281925	0.279199	0.245992	0.245901	0.292439	0.280736	0.298987	0.285527	0.280073	0.276647	0.30588	0.269061	0.277606	0.264211	0.258112
msp4.Q05.1106	msp4	Q05	1106	0.138505	0.137232	0.108698	0.110927	0.132422	0.146242	0.133805	0.128381	0.133266	0.103465	0.126603	0.124751	0.12576	0.125513	0.124123	0.133019	0.127002	0.116187	0.174649	0.130148	0.122996	0.132249	0.132124	0.13225	0.187262	0.141947	0.146758	0.129619	0.141774	0.12846	0.163227	0.131815	0.124447	0.110432	0.121483	0.143847	0.118972	0.127501	0.111287	0.120389	0.105904	0.122277	0.120939	0.119669	0.139206	0.127182
msp4.Q10.1106	msp4	Q10	1106	0.163379	0.172642	0.140281	0.143319	0.161705	0.172976	0.160555	0.157125	0.164023	0.131244	0.158022	0.156031	0.152504	0.149292	0.154261	0.163842	0.159206	0.144151	0.204065	0.164191	0.158965	0.16221	0.164018	0.162086	0.216208	0.179383	0.175978	0.159627	0.176158	0.159676	0.182094	0.160336	0.158445	0.138755	0.14635	0.171426	0.149412	0.159549	0.143607	0.151523	0.13918	0.156339	0.15095	0.148568	0.16468	0.156812
msp4.Q25.1106	msp4	Q25	1106	0.215871	0.245887	0.211091	0.215825	0.223756	0.232208	0.219539	0.226764	0.227242	0.18392	0.220628	0.218452	0.208414	0.192971	0.215283	0.222675	0.225607	0.198014	0.26168	0.232918	0.230079	0.221784	0.225229	0.216691	0.268555	0.24502	0.226427	0.222854	0.235635	0.208771	0.217273	0.222592	0.220526	0.195498	0.199963	0.227669	0.214174	0.228319	0.216358	0.214511	0.210986	0.23063	0.208632	0.208716	0.214402	0.211171
msp4.Q50.1106	msp4	Q50	1106	0.27751	0.310878	0.284143	0.293854	0.292504	0.294271	0.282611	0.298972	0.293799	0.234667	0.279318	0.282727	0.260726	0.235843	0.276779	0.280416	0.288965	0.251355	0.321717	0.29804	0.294129	0.274362	0.29029	0.271378	0.319862	0.302306	0.272844	0.286581	0.291949	0.258305	0.25813	0.281925	0.279199	0.245992	0.245901	0.292439	0.280736	0.298987	0.285527	0.280073	0.276647	0.30588	0.269061	0.277606	0.264211	0.258112
msp4.Q75.1106	msp4	Q75	1106	0.329387	0.363581	0.334652	0.357061	0.347686	0.342148	0.336416	0.351265	0.343267	0.275114	0.322199	0.335048	0.308313	0.269575	0.330244	0.326237	0.340277	0.292495	0.370607	0.351962	0.351143	0.315397	0.335799	0.313416	0.366543	0.354309	0.31366	0.332809	0.338452	0.302567	0.293256	0.328938	0.329797	0.290151	0.286287	0.336951	0.339858	0.353786	0.331121	0.333719	0.33676	0.36452	0.324419	0.334335	0.301987	0.298618
msp4.Q90.1106	msp4	Q90	1106	0.36442	0.406828	0.370889	0.406364	0.389751	0.378226	0.379732	0.38813	0.381884	0.306389	0.358138	0.375726	0.348948	0.297602	0.3751	0.362249	0.376775	0.325509	0.409867	0.394595	0.398194	0.347358	0.3714	0.351591	0.4068	0.39466	0.350428	0.368087	0.375366	0.339306	0.320035	0.367098	0.371988	0.323895	0.321292	0.371617	0.385102	0.392714	0.364246	0.379826	0.383013	0.406895	0.367418	0.374979	0.328592	0.330936
msp4.Q95.1106	msp4	Q95	1106	0.382651	0.428941	0.389009	0.428539	0.413152	0.396826	0.402618	0.40682	0.399964	0.322404	0.380695	0.396807	0.36966	0.31207	0.400115	0.382478	0.395974	0.345043	0.434093	0.416128	0.421857	0.367672	0.391715	0.376407	0.429289	0.416694	0.369915	0.386251	0.39451	0.360364	0.336203	0.386881	0.392651	0.342266	0.341163	0.391485	0.410641	0.412799	0.381762	0.407282	0.406219	0.427792	0.391564	0.397822	0.343887	0.345095
msp4.SD.1106	msp4	SD	1106	0.0757485	0.0866356	0.084978	0.0961285	0.0852321	0.0762727	0.0814886	0.0853645	0.0810376	0.0650341	0.0752164	0.0820905	0.0727669	0.0561229	0.0823318	0.0745987	0.0806017	0.0681166	0.0779782	0.0850091	0.0879827	0.0697834	0.0781744	0.0725256	0.0719228	0.080834	0.0656426	0.0774117	0.075311	0.068883	0.0527285	0.0769522	0.0796378	0.0691089	0.0649501	0.0751347	0.0877176	0.0869896	0.0822258	0.0852421	0.089485	0.0924008	0.0809959	0.0845784	0.0618393	0.0648545
msp4.skewness.1106	msp4	skewness	1106	-0.250825	-0.414732	-0.464033	-0.292099	-0.266842	-0.363314	-0.190553	-0.444222	-0.405278	-0.411767	-0.425571	-0.312409	-0.230173	-0.373322	-0.214616	-0.389832	-0.427838	-0.350313	-0.258691	-0.373481	-0.313789	-0.439915	-0.432611	-0.250302	-0.234904	-0.406344	-0.260979	-0.430066	-0.449507	-0.312607	-0.183136	-0.370978	-0.360225	-0.375246	-0.273999	-0.351318	-0.209418	-0.386339	-0.551387	-0.212982	-0.271031	-0.371537	-0.17787	-0.242073	-0.441758	-0.477138
msp4.kurtosis.1106	msp4	kurtosis	1106	2.38605	2.6301	2.41722	2.32133	2.43654	2.45016	2.43948	2.40169	2.47701	2.5461	2.67331	2.50635	2.5587	2.70508	2.5	2.60906	2.50823	2.58392	2.60749	2.54386	2.55639	2.73522	2.58555	2.78345	2.67289	2.71707	2.75193	2.51913	2.7466	2.81708	2.52186	2.57877	2.63677	2.63119	2.65137	2.4639	2.42974	2.46873	2.59812	2.51154	2.46318	2.39391	2.47168	2.35307	2.57626	2.72463
msp4.minimum.1106	msp4	minimum	1106	0.0625084	0.0594073	0.0501388	0.045002	0.0559924	0.0671983	0.0682147	0.0572518	0.0586543	0.044321	0.0527323	0.0508381	0.060677	0.0694807	0.0578195	0.0637985	0.0586647	0.0578609	0.102497	0.0528077	0.0545014	0.0704448	0.0599897	0.0550946	0.0922197	0.0580949	0.0712494	0.0641199	0.0539603	0.0414218	0.105189	0.0561811	0.0411872	0.0450668	0.0638514	0.0817128	0.0445447	0.0579984	0.0437404	0.053702	0.0411512	0.0549012	0.0530522	0.0511536	0.082527	0.0581507
msp4.maximum.1106	msp4	maximum	1106	0.492027	0.52685	0.466229	0.508295	0.508334	0.471371	0.504162	0.483084	0.482127	0.37727	0.456533	0.494819	0.483831	0.381161	0.489049	0.453547	0.468167	0.408936	0.5244	0.489784	0.507436	0.451308	0.469483	0.494676	0.510779	0.48545	0.441897	0.47028	0.470804	0.447436	0.404341	0.476948	0.45736	0.425538	0.417791	0.476362	0.500719	0.520143	0.467623	0.503596	0.505935	0.518557	0.491721	0.481045	0.4222	0.409401
msp5.mean.1106	msp5	mean	1106	0.437072	0.509951	0.483337	0.492291	0.494333	0.439365	0.45495	0.470453	0.449917	0.434183	0.461182	0.476888	0.471558	0.417142	0.470141	0.445251	0.483379	0.434884	0.420837	0.493285	0.490511	0.448552	0.460112	0.467917	0.429441	0.500418	0.446919	0.463415	0.543812	0.542055	0.375929	0.499119	0.516835	0.476319	0.441828	0.440649	0.489645	0.463365	0.473707	0.457089	0.489312	0.498843	0.498146	0.462218	0.403427	0.425281
msp5.trimmed_mean_5.1106	msp5	trimmed_mean_5	1106	0.438783	0.515446	0.487574	0.495894	0.497926	0.441459	0.457305	0.474817	0.452242	0.437934	0.46523	0.481048	0.476333	0.420402	0.473591	0.448236	0.488522	0.43735	0.420699	0.49772	0.495324	0.45158	0.464379	0.471691	0.432862	0.506222	0.450617	0.467361	0.550787	0.549334	0.376674	0.503805	0.522647	0.481176	0.44534	0.443301	0.493001	0.466145	0.478471	0.459509	0.494276	0.503232	0.501887	0.465259	0.405481	0.429135
msp5.trimmed_mean_10.1106	msp5	trimmed_mean_10	1106	0.440545	0.520598	0.492244	0.49934	0.501649	0.443727	0.460161	0.479145	0.454695	0.441639	0.469266	0.485187	0.481245	0.423458	0.477269	0.451164	0.493492	0.439847	0.421478	0.502023	0.499945	0.454734	0.468355	0.475337	0.435716	0.511297	0.454143	0.471189	0.555511	0.553929	0.377723	0.508461	0.527067	0.486193	0.449295	0.446106	0.496549	0.469275	0.48341	0.462338	0.499514	0.507667	0.505647	0.468354	0.407608	0.432373
msp5.trimmed.mean.40.1106	msp5	trimmed_mean_40	1106	0.44608	0.537405	0.512116	0.513922	0.515647	0.453205	0.472618	0.498306	0.465182	0.459953	0.485516	0.503314	0.502458	0.436388	0.49332	0.462552	0.512855	0.450739	0.425376	0.516812	0.519212	0.465473	0.484486	0.488956	0.445101	0.525904	0.467221	0.486622	0.566323	0.56062	0.380784	0.525514	0.538032	0.503571	0.465175	0.458015	0.509144	0.482696	0.503834	0.473655	0.517751	0.522585	0.516864	0.48185	0.4143	0.442768
msp5.median.1106	msp5	median	1106	0.446485	0.538234	0.513569	0.514815	0.517065	0.454241	0.473568	0.499915	0.465269	0.461482	0.486398	0.505247	0.50375	0.437102	0.495015	0.462868	0.514062	0.451238	0.425418	0.517441	0.520252	0.465449	0.486154	0.489504	0.446133	0.526609	0.468679	0.487126	0.567185	0.560814	0.380929	0.526733	0.538201	0.504202	0.466001	0.459105	0.509669	0.483413	0.504933	0.47495	0.518941	0.522526	0.517717	0.482759	0.414135	0.443462
msp5.Q05.1106	msp5	Q05	1106	0.215759	0.237465	0.214013	0.22309	0.2349	0.215411	0.220369	0.217537	0.213871	0.201291	0.210655	0.222277	0.217776	0.216475	0.217828	0.216005	0.229439	0.214238	0.24185	0.236623	0.223247	0.222536	0.219587	0.229238	0.241017	0.24091	0.22656	0.213175	0.292909	0.284029	0.230851	0.237962	0.246902	0.214939	0.206456	0.218399	0.229547	0.214547	0.207136	0.213286	0.214344	0.224671	0.237511	0.220538	0.219762	0.223587
msp5.Q10.1106	msp5	Q10	1106	0.253919	0.293815	0.261022	0.270508	0.284413	0.255635	0.260834	0.261875	0.257438	0.241151	0.258103	0.2689	0.264624	0.255408	0.264269	0.259804	0.278224	0.254788	0.277623	0.287814	0.274984	0.269737	0.266488	0.277091	0.280948	0.302984	0.270079	0.259573	0.366293	0.369637	0.259781	0.288156	0.318884	0.265929	0.247788	0.258541	0.279914	0.259272	0.250995	0.25582	0.265798	0.274499	0.295301	0.263258	0.254198	0.267062
msp5.Q25.1106	msp5	Q25	1106	0.338303	0.421254	0.378958	0.38422	0.396378	0.346967	0.360769	0.372446	0.350513	0.334463	0.366046	0.379002	0.377849	0.338835	0.373484	0.35939	0.393727	0.342665	0.347578	0.404736	0.392008	0.36655	0.365001	0.379188	0.361084	0.424579	0.365368	0.367693	0.476253	0.480204	0.314893	0.406941	0.438265	0.390978	0.347202	0.348882	0.393225	0.365533	0.371414	0.358774	0.40162	0.399006	0.407259	0.365283	0.33087	0.353123
msp5.Q50.1106	msp5	Q50	1106	0.446485	0.538234	0.513569	0.514815	0.517065	0.454241	0.473568	0.499915	0.465269	0.461482	0.486398	0.505247	0.50375	0.437102	0.495015	0.462868	0.514062	0.451238	0.425418	0.517441	0.520252	0.465449	0.486154	0.489504	0.446133	0.526609	0.468679	0.487126	0.567185	0.560814	0.380929	0.526733	0.538201	0.504202	0.466001	0.459105	0.509669	0.483413	0.504933	0.47495	0.518941	0.522526	0.517717	0.482759	0.414135	0.443462
msp5.Q75.1106	msp5	Q75	1106	0.541331	0.614935	0.59653	0.608019	0.601688	0.535092	0.554526	0.575598	0.553715	0.535767	0.566206	0.581428	0.572954	0.501165	0.573233	0.539007	0.585697	0.531283	0.494954	0.594697	0.598854	0.539839	0.562195	0.566871	0.507687	0.596382	0.537469	0.568246	0.6338	0.629895	0.44019	0.603558	0.614345	0.576963	0.543089	0.537714	0.596314	0.568045	0.586819	0.560571	0.594124	0.613857	0.601125	0.564082	0.482184	0.506786
msp5.Q90.1106	msp5	Q90	1106	0.600329	0.668635	0.649476	0.674376	0.662548	0.596946	0.613556	0.627887	0.613387	0.584853	0.617671	0.634524	0.620225	0.544431	0.630497	0.597158	0.631994	0.585246	0.552196	0.649871	0.653017	0.593007	0.610656	0.616817	0.548357	0.645169	0.584498	0.623419	0.681334	0.682362	0.479655	0.655287	0.674217	0.627192	0.589084	0.588591	0.657668	0.62714	0.635483	0.62381	0.651182	0.670417	0.661703	0.624483	0.52718	0.550842
msp5.Q95.1106	msp5	Q95	1106	0.628394	0.695461	0.677988	0.703554	0.692733	0.624439	0.644088	0.652446	0.64405	0.608037	0.64489	0.6636	0.646134	0.565621	0.662607	0.624529	0.655166	0.615038	0.589516	0.679278	0.680787	0.620476	0.634012	0.645627	0.568903	0.670821	0.610548	0.649941	0.706861	0.708627	0.504069	0.684174	0.705729	0.656132	0.612467	0.616919	0.692154	0.66307	0.661654	0.657665	0.678569	0.70022	0.693255	0.654407	0.551516	0.571171
msp5.SD.1106	msp5	SD	1106	0.128449	0.138897	0.14432	0.148352	0.140387	0.125532	0.130417	0.135004	0.132608	0.127686	0.133664	0.136349	0.132181	0.108425	0.136091	0.124447	0.131856	0.123536	0.104158	0.134663	0.140678	0.120821	0.128981	0.127439	0.100434	0.128713	0.117883	0.13405	0.124256	0.124285	0.0837374	0.137037	0.135344	0.133789	0.127219	0.123508	0.14049	0.136565	0.142056	0.13514	0.140767	0.146157	0.137684	0.133188	0.101303	0.106085
msp5.skewness.1106	msp5	skewness	1106	-0.201503	-0.623183	-0.489398	-0.384226	-0.416729	-0.279608	-0.332055	-0.5191	-0.29018	-0.462852	-0.484385	-0.498733	-0.594494	-0.471363	-0.434011	-0.390445	-0.610082	-0.323302	-0.0350898	-0.532304	-0.543838	-0.414283	-0.495559	-0.467565	-0.504536	-0.699004	-0.494162	-0.459704	-0.847978	-0.882819	-0.155999	-0.552816	-0.654336	-0.602297	-0.458482	-0.349881	-0.396294	-0.357688	-0.536371	-0.319442	-0.597952	-0.477412	-0.435535	-0.384329	-0.32402	-0.535534
msp5.kurtosis.1106	msp5	kurtosis	1106	2.15073	2.62988	2.3206	2.27483	2.41946	2.25517	2.30872	2.33419	2.25766	2.19485	2.34905	2.39642	2.43094	2.38186	2.37231	2.40765	2.48448	2.25925	2.58266	2.53225	2.42367	2.48305	2.33709	2.44069	2.52397	2.85302	2.4605	2.31523	3.46109	3.70407	2.40682	2.51502	2.987	2.57769	2.27176	2.26869	2.42653	2.3613	2.28092	2.30403	2.53048	2.4009	2.57762	2.31378	2.33475	2.55306
msp5.minimum.1106	msp5	minimum	1106	0.133493	0.127961	0.124762	0.125467	0.129072	0.133793	0.128364	0.133926	0.130301	0.126765	0.124248	0.128147	0.135308	0.139513	0.131976	0.129912	0.130528	0.137509	0.167558	0.12628	0.130263	0.138618	0.12963	0.133204	0.152012	0.130922	0.133901	0.133415	0.126722	0.124875	0.167639	0.12893	0.118455	0.123347	0.131103	0.136878	0.127315	0.127305	0.127037	0.129343	0.129137	0.126036	0.132777	0.128108	0.151556	0.131698
msp5.maximum.1106	msp5	maximum	1106	0.756224	0.820101	0.827956	0.847643	0.852882	0.75953	0.776896	0.756027	0.783003	0.728085	0.750745	0.778644	0.75896	0.670752	0.800188	0.784989	0.796463	0.717094	0.749671	0.805397	0.791514	0.764429	0.730603	0.798847	0.658119	0.775004	0.707705	0.74749	0.852025	0.840118	0.608508	0.817982	0.845152	0.788556	0.737622	0.725172	0.864621	0.818777	0.764111	0.797086	0.778067	0.874349	0.840986	0.767715	0.650793	0.672307
ndvi.mean.1106	ndvi	mean	1106	0.792626	0.831298	0.849967	0.810202	0.830469	0.7808	0.803713	0.816641	0.792987	0.840387	0.832753	0.833269	0.836957	0.821032	0.818159	0.811802	0.829907	0.821732	0.679286	0.822989	0.829247	0.794353	0.805725	0.817911	0.739329	0.831089	0.817986	0.822243	0.876279	0.895881	0.725877	0.827285	0.872966	0.864842	0.828738	0.795876	0.831758	0.811781	0.846118	0.800442	0.834033	0.837717	0.848584	0.835744	0.778935	0.8235
ndvi.trimmed_mean_5.1106	ndvi	trimmed_mean_5	1106	0.797701	0.835776	0.853604	0.81434	0.834053	0.785404	0.807495	0.820131	0.798947	0.846638	0.838594	0.838196	0.842076	0.826537	0.821768	0.816388	0.833333	0.827751	0.68111	0.826773	0.834683	0.799856	0.810782	0.823154	0.742136	0.833887	0.823691	0.827243	0.878409	0.898499	0.728689	0.831109	0.875433	0.869831	0.833656	0.800432	0.834406	0.81504	0.849803	0.80365	0.837415	0.841088	0.851914	0.839168	0.783874	0.828174
ndvi.trimmed_mean_10.1106	ndvi	trimmed_mean_10	1106	0.800658	0.836831	0.85496	0.815553	0.83546	0.787999	0.809236	0.821633	0.802874	0.850626	0.841868	0.840677	0.844679	0.830074	0.823383	0.819076	0.834389	0.831789	0.682326	0.828282	0.83713	0.803515	0.813766	0.825848	0.744076	0.834631	0.827277	0.829729	0.878899	0.899332	0.730665	0.832699	0.876345	0.871826	0.836352	0.803254	0.835183	0.816324	0.851205	0.805177	0.83832	0.842105	0.853319	0.840496	0.787616	0.830363
ndvi.trimmed.mean.40.1106	ndvi	trimmed_mean_40	1106	0.805832	0.837657	0.856962	0.815898	0.837561	0.79271	0.812114	0.823127	0.809095	0.857884	0.846934	0.843427	0.848098	0.837718	0.825992	0.824248	0.835471	0.839364	0.685526	0.83148	0.83958	0.810856	0.81811	0.830617	0.748269	0.835654	0.833213	0.833583	0.879876	0.901273	0.735844	0.835609	0.877684	0.874909	0.840878	0.808408	0.836365	0.818554	0.853058	0.808176	0.839075	0.843445	0.856178	0.84305	0.798006	0.832853
ndvi.median.1106	ndvi	median	1106	0.805992	0.83761	0.857124	0.815861	0.837792	0.792863	0.812391	0.823103	0.809022	0.858338	0.846877	0.843545	0.848151	0.838422	0.826144	0.824461	0.835438	0.839757	0.68589	0.831656	0.839788	0.81113	0.818278	0.830773	0.748444	0.835727	0.833228	0.833852	0.879941	0.901396	0.736049	0.835828	0.877589	0.875111	0.840895	0.808471	0.836634	0.81869	0.852992	0.808257	0.83912	0.843541	0.85641	0.843043	0.798694	0.832981
ndvi.Q05.1106	ndvi	Q05	1106	0.659958	0.738752	0.757789	0.703509	0.738842	0.665122	0.688148	0.720377	0.642546	0.696251	0.70443	0.708619	0.708151	0.684881	0.71572	0.697206	0.740457	0.678145	0.582948	0.718094	0.702819	0.654384	0.673851	0.692934	0.605945	0.747012	0.675939	0.706337	0.813407	0.832753	0.614537	0.736892	0.79809	0.76628	0.697934	0.675155	0.743232	0.716857	0.757067	0.695341	0.742761	0.747654	0.755925	0.74297	0.636268	0.71296
ndvi.Q10.1106	ndvi	Q10	1106	0.707786	0.775347	0.794832	0.745882	0.773132	0.704548	0.728192	0.755032	0.698643	0.749769	0.755775	0.761114	0.755665	0.728969	0.752421	0.737326	0.772451	0.726673	0.607052	0.753802	0.755075	0.702668	0.722284	0.737489	0.637635	0.772654	0.725869	0.754139	0.832755	0.851782	0.646747	0.768724	0.823109	0.807854	0.745942	0.718885	0.770782	0.75042	0.791741	0.72899	0.774529	0.780441	0.786158	0.774571	0.675951	0.758404
ndvi.Q25.1106	ndvi	Q25	1106	0.767895	0.808675	0.830198	0.784831	0.808621	0.758613	0.773566	0.795688	0.771948	0.819089	0.812298	0.810882	0.809423	0.79271	0.792589	0.788689	0.805885	0.800565	0.647639	0.793397	0.805485	0.769826	0.778723	0.789611	0.694534	0.80493	0.79168	0.801908	0.856595	0.877751	0.69668	0.80679	0.853388	0.84688	0.802226	0.773565	0.804755	0.787244	0.825883	0.770143	0.807219	0.815073	0.823321	0.811942	0.744607	0.803417
ndvi.Q50.1106	ndvi	Q50	1106	0.805992	0.83761	0.857124	0.815861	0.837792	0.792863	0.812391	0.823103	0.809022	0.858338	0.846877	0.843545	0.848151	0.838422	0.826144	0.824461	0.835438	0.839757	0.68589	0.831656	0.839788	0.81113	0.818278	0.830773	0.748444	0.835727	0.833228	0.833852	0.879941	0.901396	0.736049	0.835828	0.877589	0.875111	0.840895	0.808471	0.836634	0.81869	0.852992	0.808257	0.83912	0.843541	0.85641	0.843043	0.798694	0.832981
ndvi.Q75.1106	ndvi	Q75	1106	0.834872	0.865631	0.880097	0.847353	0.862355	0.818173	0.844738	0.84887	0.836472	0.883205	0.871851	0.871693	0.88104	0.86716	0.854826	0.850082	0.863547	0.865715	0.71651	0.862642	0.87062	0.837779	0.850029	0.862814	0.794771	0.864808	0.86471	0.858103	0.901016	0.920672	0.764109	0.858515	0.899877	0.897125	0.871385	0.833476	0.865665	0.84523	0.877115	0.839971	0.869659	0.869476	0.883334	0.869099	0.828978	0.858609
ndvi.Q90.1106	ndvi	Q90	1106	0.856585	0.888951	0.900035	0.874531	0.882409	0.837573	0.869853	0.871202	0.856975	0.899946	0.888891	0.894399	0.903881	0.883596	0.875271	0.866975	0.885367	0.883148	0.740459	0.885102	0.893224	0.856537	0.86937	0.881759	0.823292	0.888526	0.884136	0.875909	0.919676	0.936194	0.786624	0.877115	0.918775	0.913705	0.893745	0.851583	0.890986	0.867197	0.895492	0.862939	0.893633	0.892751	0.903954	0.890015	0.845385	0.878174
ndvi.Q95.1106	ndvi	Q95	1106	0.866649	0.900987	0.913378	0.890549	0.893985	0.847961	0.88258	0.883001	0.867724	0.908557	0.896841	0.9056	0.914003	0.891398	0.886636	0.875944	0.896977	0.89142	0.753393	0.89677	0.903555	0.866969	0.879404	0.89011	0.838748	0.90091	0.893111	0.885318	0.930144	0.94535	0.800883	0.887938	0.930504	0.922427	0.904375	0.861995	0.904314	0.880675	0.905168	0.874302	0.906408	0.905796	0.914571	0.902582	0.854209	0.887733
ndvi.SD.1106	ndvi	SD	1106	0.0617307	0.05466	0.0488682	0.0593125	0.0497104	0.0561239	0.0590655	0.0497375	0.0663192	0.0638088	0.0586618	0.0586632	0.0625903	0.0633169	0.0521838	0.0547844	0.0499461	0.0645876	0.0518618	0.0565797	0.0610918	0.0640313	0.0617158	0.0613102	0.0710565	0.0491833	0.0658084	0.0542277	0.0389816	0.0383976	0.0555434	0.0482564	0.0415558	0.0505487	0.0613351	0.0557917	0.0509812	0.0510069	0.0468031	0.0550078	0.0525079	0.0501931	0.0503408	0.0502899	0.0675566	0.0533933
ndvi.skewness.1106	ndvi	skewness	1106	-1.31336	-1.77807	-1.43904	-1.36559	-1.4024	-1.39325	-1.04088	-1.20729	-1.48643	-1.57293	-1.62129	-1.44248	-1.29981	-1.29979	-1.10272	-1.33945	-1.21514	-1.47525	-0.531992	-1.11075	-1.46175	-1.37944	-1.27554	-1.28639	-0.552304	-1.02378	-1.33467	-1.53928	-1.45475	-1.72539	-0.821202	-1.46395	-1.28227	-1.85389	-1.2507	-1.32742	-0.923277	-1.12761	-1.41504	-0.886554	-1.13157	-1.28412	-1.15857	-1.23837	-1.09704	-1.49362
ndvi.kurtosis.1106	ndvi	kurtosis	1106	4.90798	9.24452	6.8078	6.90156	6.86618	5.48321	4.67653	5.42604	5.29276	5.48552	5.95211	5.93862	5.19707	4.45556	4.73526	5.00854	5.83297	5.02974	3.05648	5.0136	5.86189	4.86929	4.77586	4.83305	2.76172	5.35916	4.71885	5.98406	9.15314	9.90006	3.59193	6.50358	7.00842	8.0656	4.75359	4.9351	5.02383	5.36523	6.37057	4.0087	5.6256	6.3832	5.3419	5.78541	3.69997	6.0818
ndvi.minimum.1106	ndvi	minimum	1106	0.513695	0.467016	0.582497	0.465357	0.480454	0.489155	0.50851	0.541471	0.493377	0.510819	0.554977	0.495868	0.5013	0.562478	0.553161	0.548694	0.544685	0.540409	0.505352	0.530648	0.538597	0.531636	0.541063	0.544032	0.500912	0.54789	0.546203	0.550556	0.553123	0.593374	0.521584	0.549299	0.535954	0.56893	0.56043	0.541633	0.533651	0.541859	0.584319	0.558517	0.552564	0.547888	0.563295	0.561819	0.516556	0.558431
ndvi.maximum.1106	ndvi	maximum	1106	0.900076	0.960952	0.973191	0.957764	0.969839	0.893149	0.942054	0.941694	0.921862	0.940912	0.932397	0.956124	0.95088	0.925449	0.932403	0.912959	0.943114	0.92307	0.814244	0.957461	0.94118	0.918453	0.935208	0.923417	0.898017	0.943962	0.929142	0.924724	0.976122	0.983592	0.857907	0.937083	0.970835	0.961379	0.936545	0.943686	0.960191	0.939461	0.95504	0.928276	0.954339	0.965348	0.970618	0.9515	0.916215	0.936166
rbrat.mean.1106	rbrat	mean	1106	0.582766	0.92004	0.677055	0.463067	0.634253	0.574859	0.607112	0.622443	0.578175	0.26063	0.634374	0.596764	0.445167	0.354796	0.452174	0.595638	0.516393	0.40473	0.395452	0.586709	0.634049	0.377062	0.520591	0.539313	0.853119	0.756376	0.689799	0.611645	0.972735	0.674609	0.375837	0.445908	1.08879	0.708409	0.415297	0.640921	0.573366	0.773328	0.696913	0.418206	0.536226	0.755118	0.578686	0.632608	0.464518	0.543173
rbrat.trimmed_mean_5.1106	rbrat	trimmed_mean_5	1106	0.537344	0.821354	0.580713	0.406128	0.571922	0.539456	0.54615	0.568567	0.535626	0.243532	0.585791	0.543034	0.408691	0.335859	0.412583	0.553887	0.466738	0.374211	0.377541	0.527101	0.585287	0.352459	0.482596	0.489222	0.802922	0.675124	0.63572	0.55509	0.869717	0.577836	0.361239	0.399319	0.979148	0.625441	0.380509	0.602721	0.515375	0.714505	0.636026	0.383349	0.471645	0.693756	0.508676	0.577798	0.44392	0.492348
rbrat.trimmed_mean_10.1106	rbrat	trimmed_mean_10	1106	0.51828	0.781305	0.547595	0.38616	0.550837	0.524942	0.521892	0.547292	0.520554	0.23265	0.565631	0.522045	0.390857	0.323704	0.395378	0.536326	0.44687	0.358822	0.369441	0.503377	0.566262	0.34156	0.465667	0.468665	0.782014	0.644127	0.613386	0.534424	0.832314	0.54212	0.355571	0.382478	0.934204	0.594629	0.363876	0.586509	0.49537	0.693465	0.61251	0.369269	0.448524	0.671081	0.483374	0.558246	0.433274	0.47273
rbrat.trimmed.mean.40.1106	rbrat	trimmed_mean_40	1106	0.474947	0.701382	0.489294	0.348023	0.509039	0.492731	0.472096	0.501952	0.490508	0.204756	0.520426	0.47765	0.347262	0.295119	0.359724	0.499018	0.402417	0.325299	0.35304	0.454561	0.526634	0.320469	0.427907	0.424028	0.736955	0.58184	0.568382	0.489587	0.762056	0.48076	0.350041	0.348799	0.850677	0.539477	0.323728	0.551669	0.459724	0.64864	0.562936	0.341664	0.400714	0.622984	0.43606	0.517845	0.412473	0.431389
rbrat.median.1106	rbrat	median	1106	0.472589	0.697437	0.485427	0.34645	0.507342	0.490805	0.469485	0.499795	0.4885	0.203284	0.517535	0.475511	0.344959	0.2935	0.358048	0.497906	0.40024	0.323838	0.351903	0.452512	0.524915	0.320041	0.426009	0.421827	0.734811	0.578173	0.565597	0.487266	0.758992	0.477737	0.349942	0.346731	0.84659	0.536753	0.321928	0.549557	0.457682	0.646363	0.560715	0.341037	0.398406	0.620296	0.434021	0.515838	0.412412	0.429168
rbrat.Q05.1106	rbrat	Q05	1106	0.188096	0.295739	0.193641	0.164275	0.200594	0.205029	0.20581	0.244622	0.199309	0.017702	0.203733	0.209453	0.130931	0.0907655	0.157541	0.194573	0.202579	0.0976967	0.180963	0.195348	0.213134	0.13493	0.17318	0.168123	0.292043	0.269518	0.18619	0.233059	0.34192	0.13957	0.137504	0.167945	0.321928	0.201298	0.12142	0.21546	0.183346	0.249614	0.245851	0.139403	0.197192	0.267104	0.154589	0.188088	0.0989269	0.163499
rbrat.Q10.1106	rbrat	Q10	1106	0.231044	0.351472	0.237039	0.196397	0.249978	0.252484	0.245652	0.290219	0.242134	0.0693737	0.253033	0.250962	0.161155	0.120854	0.186621	0.241586	0.234055	0.131245	0.210838	0.228269	0.257651	0.163746	0.205469	0.199841	0.382248	0.313935	0.226636	0.275313	0.407806	0.193641	0.163499	0.19878	0.401862	0.253757	0.150417	0.266887	0.222392	0.313935	0.297836	0.172269	0.229697	0.321928	0.196692	0.243114	0.158262	0.208587
rbrat.Q25.1106	rbrat	Q25	1106	0.325241	0.477579	0.329805	0.252966	0.349689	0.351712	0.32979	0.370838	0.353637	0.127756	0.35967	0.33383	0.221214	0.178779	0.247928	0.343699	0.294621	0.198833	0.269921	0.304855	0.356485	0.221253	0.285402	0.275634	0.530022	0.407658	0.345644	0.358793	0.542383	0.302563	0.232493	0.25634	0.573907	0.358631	0.211504	0.381249	0.312169	0.445688	0.399465	0.235216	0.290296	0.438573	0.282934	0.351712	0.259644	0.294183
rbrat.Q50.1106	rbrat	Q50	1106	0.472589	0.697437	0.485427	0.34645	0.507342	0.490805	0.469485	0.499795	0.4885	0.203284	0.517535	0.475511	0.344959	0.2935	0.358048	0.497906	0.40024	0.323838	0.351903	0.452512	0.524915	0.320041	0.426009	0.421827	0.734811	0.578173	0.565597	0.487266	0.758992	0.477737	0.349942	0.346731	0.84659	0.536753	0.321928	0.549557	0.457682	0.646363	0.560715	0.341037	0.398406	0.620296	0.434021	0.515838	0.412412	0.429168
rbrat.Q75.1106	rbrat	Q75	1106	0.71477	1.08439	0.7633	0.516706	0.750771	0.70044	0.716207	0.728195	0.688798	0.342232	0.77444	0.711279	0.5667	0.470936	0.54374	0.733607	0.60514	0.520832	0.469485	0.703189	0.776225	0.461227	0.65	0.667425	1.03264	0.884523	0.877317	0.714598	1.12199	0.777608	0.473931	0.508612	1.29068	0.826872	0.521537	0.793549	0.673546	0.945552	0.829014	0.5025	0.60921	0.905535	0.679667	0.767166	0.605721	0.654356
rbrat.Q90.1106	rbrat	Q90	1106	1.04982	1.70477	1.25258	0.823122	1.11548	0.982513	1.10309	1.07696	0.981141	0.545161	1.13511	1.05795	0.856875	0.686842	0.821268	1.05445	0.913585	0.786826	0.632268	1.07943	1.11682	0.657894	0.943416	1	1.45066	1.35819	1.28652	1.0555	1.70044	1.30812	0.610053	0.776104	2.0156	1.30743	0.799303	1.11008	1.01042	1.34169	1.22599	0.742364	0.954912	1.3055	1.078	1.11818	0.845241	0.982078
rbrat.Q95.1106	rbrat	Q95	1106	1.32716	2.29418	1.79008	1.12676	1.44294	1.21065	1.44746	1.38082	1.23919	0.698619	1.42839	1.36257	1.08597	0.850634	1.05986	1.31259	1.1882	1	0.758992	1.40599	1.39428	0.821572	1.17544	1.28011	1.79211	1.81323	1.60266	1.357	2.32193	1.91754	0.72499	1.03103	2.7318	1.78733	1	1.36405	1.32833	1.66985	1.56704	0.956697	1.29994	1.65208	1.47207	1.42865	1.03242	1.27563
rbrat.SD.1106	rbrat	SD	1106	0.411598	0.751664	0.667173	0.430156	0.511772	0.354933	0.48516	0.445962	0.390908	0.264141	0.451034	0.448543	0.350817	0.258751	0.341697	0.402114	0.39492	0.326142	0.192716	0.474839	0.445797	0.250064	0.355651	0.428833	0.513906	0.609252	0.510055	0.453872	0.761052	0.703341	0.19276	0.368445	0.872581	0.633545	0.327021	0.400665	0.469721	0.537534	0.520178	0.314727	0.481021	0.531401	0.54113	0.489608	0.300451	0.444727
rbrat.skewness.1106	rbrat	skewness	1106	3.13848	3.03267	3.58589	4.66073	3.77952	3.05755	3.80158	3.90679	3.98605	2.74216	3.1751	3.71905	2.77176	0.876802	3.62068	3.04101	4.12951	2.79696	1.96119	3.60438	3.31407	3.52111	2.61745	3.49285	2.65987	3.51107	2.82344	4.06081	3.07265	3.25119	1.42529	4.77454	2.60907	3.38057	3.36701	2.7215	4.00621	3.26334	3.53769	4.151	4.29917	3.29356	3.77221	3.49232	1.36581	3.89086
rbrat.kurtosis.1106	rbrat	kurtosis	1106	23.0984	16.3578	20.3403	38.4457	26.7892	24.3889	27.8229	30.3123	36.2463	37.8211	23.6602	28.4046	22.5185	13.0622	30.319	23.3944	33.669	23.4555	9.86026	25.49	24.6562	37.9168	17.2276	26.3554	18.2214	21.7026	19.4676	31.0715	15.9815	17.737	7.60934	42.9708	12.6138	20.2667	29.292	20.5354	29.8579	22.4945	25.0072	41.4824	32.2042	21.639	25.4144	25.3686	7.28422	31.3573
rbrat.minimum.1106	rbrat	minimum	1106	-0.137504	-2.80735	-2.58496	-2.58496	-2.80735	-0.125531	-1.58496	-3.45943	-2	-3.32193	-2.80735	-1.58496	-3.32193	-4.16993	-2	-1.08746	-2.32193	-2	0.00578235	-2.80735	-2	-0.823122	-0.36257	-2.80735	-0.187627	-2.58496	-0.134301	-3	-3	-3.16993	-0.0450879	-2.58496	-3.16993	-2.80735	-1.58496	-0.175087	-3.16993	-1	-2.80735	-1.58496	-2.80735	-1.58496	-3.16993	-2.80735	-1.32193	-2.90689
rbrat.maximum.1106	rbrat	maximum	1106	6.71425	7.05528	6.42626	6.42626	6.32193	5.75489	6.89482	7.13955	6.78136	5.45943	6.56986	6.87036	6.6865	3.16993	6.55459	6.45943	6.65821	5.72792	2.27684	6.85798	6.98868	5.32193	5.88264	6.70044	7.11894	6.85798	6.70044	6.44294	6.76818	6.32193	2.57289	5.97728	7.03342	6.80735	5.49185	6.74147	6.39232	7.21917	6.94251	6.40939	6.30378	6.82018	6.49185	6.65821	3.73697	6.80735
red.mean.1106	red	mean	1106	183.573	170.588	149.655	169.166	168.882	191.139	184.962	185.982	190.184	162.845	176.308	177.082	171.928	171.037	179.597	179.383	176.921	171.08	215.202	178.961	176.434	182.439	180.164	174.995	203.133	178.176	180.577	178.065	166.481	144.271	197.087	175.783	159.663	156.697	170.927	188.712	174.291	184.486	171.105	182.086	169.759	174.77	161.381	165.207	176.539	168.387
red.trimmed_mean_5.1106	red	trimmed_mean_5	1106	186.914	174.118	152.698	173.177	172.484	194.792	188.554	190.035	194.079	166.01	179.93	180.909	175.14	173.94	183.353	183.005	180.861	174.493	218.776	182.753	180.006	185.991	183.722	178.38	206.192	181.983	182.772	182.078	170.155	146.89	199.251	179.685	163.012	160.05	174.115	191.838	178.177	188.324	175.183	185.779	173.69	178.482	164.587	168.641	179.663	172.082
red.trimmed_mean_10.1106	red	trimmed_mean_10	1106	189.14	176.768	155.618	176.404	175.15	197.052	191.079	192.458	196.688	168.323	182.364	183.655	177.106	175.562	185.81	185.507	183.805	176.678	220.698	185.531	182.495	188.118	186.114	180.509	208.05	184.718	184.037	184.592	172.74	149.264	200.345	182.472	165.523	162.797	175.985	193.645	181.083	191.138	177.969	188.585	176.812	181.31	167.092	171.385	181.882	174.797
red.trimmed.mean.40.1106	red	trimmed_mean_40	1106	194.495	184.201	163.59	185.466	182.088	202.222	198.17	198.352	202.726	173.272	187.845	189.75	181.287	178.943	192.038	191.396	190.993	181.588	225.085	192.45	188.564	192.37	191.076	185.385	212.798	191.511	186.731	189.654	179.026	156.852	203.258	189.328	173.982	170.487	180.107	197.605	188.741	197.394	183.552	195.788	186.112	188.567	174.933	178.352	186.651	181.528
red.median.1106	red	median	1106	195	185	164	186	182	202	199	199	203	174	188	190	181	179	192	192	191	182	225	193	189	193	191	186	213	192	187	190	179	157	203	190	174	171	180	198	189	198	184	196	187	189	175	179	187	182
red.Q05.1106	red	Q05	1106	92	66	35	59	64	106	90	96	96	60	80	74	82	85	80	82	74	76	146	79	78	92	87	79	126	79	110	82	66	35	139	72	53	46	82	108	66	84	65	82	59	70	54	60	87	69
red.Q10.1106	red	Q10	1106	121	92	60	85	92	135	114	127	128	94	110	105	109	112	109	113	105	108	172	105	107	125	118	107	150	107	129	115	95	58	156	102	77	73	111	135	93	115	103	108	85	98	79	86	116	99
red.Q25.1106	red	Q25	1106	162	141	120	143	143	174	160	168	172	139	154	155	148	148	154	157	156	149	204	156	153	164	161	150	183	156	160	159	143	109	180	152	127	127	149	169	147	164	151	159	142	151	129	140	157	147
red.Q50.1106	red	Q50	1106	195	185	164	186	182	202	199	199	203	174	188	190	181	179	192	192	191	182	225	193	189	193	191	186	213	192	187	190	179	157	203	190	174	171	180	198	189	198	184	196	187	189	175	179	187	182
red.Q75.1106	red	Q75	1106	216	211	191	208	207	220	221	216	221	197	210	213	206	203	217	213	211	204	238	215	211	213	211	211	232	213	208	210	202	188	220	213	202	197	203	217	214	218	205	217	210	212	203	202	207	202
red.Q90.1106	red	Q90	1106	228	224	208	220	220	229	232	226	231	213	222	225	219	218	229	225	222	218	245	226	224	225	223	226	242	224	222	221	215	205	230	224	217	212	217	229	227	229	218	229	222	224	218	217	219	213
red.Q95.1106	red	Q95	1106	233	229	216	225	227	234	236	231	236	221	228	231	225	225	234	231	227	225	247	231	230	231	228	232	246	229	229	227	220	213	235	230	223	220	224	234	233	234	224	234	228	230	225	224	226	219
red.SD.1106	red	SD	1106	43.1676	51.1638	54.8636	51.8018	50.0144	39.629	46.2078	42.3048	42.7853	47.071	45.4085	47.7121	44.4238	42.7846	48.0921	45.2392	46.6591	44.7428	32.603	47.3626	46.4339	41.9976	42.604	46.9428	37.7163	46.7649	36.8207	44.3867	47.391	54.9233	30.6699	48.6708	53.7461	52.8706	43.4014	38.6441	51.8091	45.5559	47.2182	46.9942	52.9095	49.1042	53.0934	49.8663	41.7774	45.7492
red.skewness.1106	red	skewness	1106	-1.13387	-0.968562	-0.860041	-1.13718	-1.05146	-1.41291	-1.10126	-1.47676	-1.37392	-1.01992	-1.17083	-1.18355	-1.0416	-0.982138	-1.10447	-1.17766	-1.24965	-1.13346	-1.7528	-1.17762	-1.1273	-1.28032	-1.25546	-1.03095	-1.19922	-1.19485	-0.891878	-1.3622	-1.13159	-0.701229	-1.12141	-1.16147	-0.878795	-0.932513	-1.09154	-1.20055	-1.07126	-1.25708	-1.31072	-1.15063	-1.06423	-1.11268	-0.856255	-1.02891	-1.14097	-1.2086
red.kurtosis.1106	red	kurtosis	1106	3.94325	3.24071	2.92702	3.55928	3.52905	4.95148	3.67922	5.20353	4.63997	3.67758	4.04509	3.96845	3.84063	3.83164	3.79301	4.00741	4.02425	4.03589	6.44076	3.86729	3.82168	4.57826	4.31083	3.70917	4.31962	3.94971	3.68961	4.70366	3.81349	2.59151	4.63256	3.85258	2.99527	3.136	4.06154	4.41237	3.48132	4.14512	4.44718	3.72236	3.33823	3.63835	2.93409	3.42411	4.01839	3.99085
red.minimum.1106	red	minimum	1106	6	0	0	0	0	9	0	0	0	0	0	0	0	0	0	0	0	0	39	0	0	5	2	0	24	0	17	0	0	0	28	0	0	0	0	1	0	2	0	0	0	0	0	0	1	0
red.maximum.1106	red	maximum	1106	255	255	252	252	251	255	254	253	254	255	255	255	255	251	254	252	253	250	255	252	254	255	254	253	255	252	251	254	249	250	255	255	248	247	251	254	254	254	248	253	249	253	249	255	250	250
relblue.mean.1106	relblue	mean	1106	0.237352	0.199433	0.230802	0.246589	0.225883	0.238191	0.235084	0.232121	0.238766	0.280023	0.228511	0.233121	0.250684	0.262074	0.251407	0.234261	0.241586	0.256016	0.267898	0.235271	0.228073	0.262159	0.243168	0.240558	0.212366	0.216019	0.225481	0.232341	0.191013	0.234366	0.267357	0.25032	0.180992	0.216212	0.25398	0.230894	0.234084	0.215326	0.219201	0.256339	0.238165	0.214694	0.232427	0.227463	0.253072	0.239659
relblue.trimmed_mean_5.1106	relblue	trimmed_mean_5	1106	0.240855	0.203585	0.237416	0.252217	0.230332	0.241089	0.239592	0.236172	0.24219	0.28314	0.231854	0.237226	0.254087	0.264542	0.255428	0.2375	0.246065	0.259372	0.270097	0.239945	0.231471	0.264981	0.246484	0.24468	0.214821	0.22071	0.228574	0.236429	0.195259	0.240852	0.268888	0.255095	0.184352	0.221157	0.257398	0.233093	0.238849	0.218612	0.223451	0.25965	0.243536	0.218327	0.237385	0.231062	0.253467	0.243378
relblue.trimmed_mean_10.1106	relblue	trimmed_mean_10	1106	0.24274	0.206485	0.241103	0.254972	0.23257	0.242577	0.242197	0.238425	0.243726	0.28483	0.233699	0.239452	0.256032	0.265906	0.257535	0.239212	0.248553	0.261105	0.27114	0.242531	0.233215	0.266277	0.248222	0.246788	0.216298	0.223593	0.230115	0.238468	0.198028	0.244688	0.269386	0.257386	0.1869	0.22412	0.259311	0.234449	0.241234	0.220324	0.225721	0.261483	0.24644	0.220368	0.240202	0.233045	0.2544	0.245531
relblue.trimmed.mean.40.1106	relblue	trimmed_mean_40	1106	0.247693	0.213855	0.248471	0.261031	0.237432	0.246382	0.24832	0.243934	0.247125	0.289211	0.238538	0.244731	0.261149	0.268959	0.262176	0.243364	0.254839	0.264931	0.273305	0.248642	0.237237	0.268664	0.252662	0.25174	0.220286	0.230471	0.233224	0.243754	0.204351	0.252257	0.269425	0.262452	0.193394	0.230568	0.264339	0.237776	0.24582	0.224551	0.23119	0.265263	0.253333	0.225286	0.246192	0.237622	0.255986	0.250829
relblue.median.1106	relblue	median	1106	0.247974	0.214141	0.248804	0.261297	0.237569	0.246503	0.248714	0.24424	0.247227	0.289474	0.238866	0.244966	0.261404	0.269165	0.262398	0.24359	0.255198	0.265139	0.273438	0.248963	0.237443	0.268781	0.253012	0.252019	0.220564	0.230769	0.233564	0.243993	0.204589	0.252632	0.269366	0.262673	0.193798	0.230928	0.26465	0.238017	0.245989	0.2247	0.231481	0.265432	0.253707	0.225424	0.246479	0.237822	0.256	0.251012
relblue.Q05.1106	relblue	Q05	1106	0.141216	0.0655738	0.0914435	0.145021	0.118671	0.153344	0.126543	0.136223	0.149877	0.211656	0.128788	0.131105	0.159264	0.186047	0.163324	0.140876	0.146333	0.169916	0.212799	0.128464	0.130872	0.193091	0.154298	0.14123	0.110504	0.0958084	0.11781	0.134501	0.0607477	0.0876058	0.213333	0.160377	0.0433045	0.0849057	0.167384	0.140347	0.128205	0.111111	0.114286	0.174854	0.129567	0.108696	0.113314	0.122977	0.17284	0.139178
relblue.Q10.1106	relblue	Q10	1106	0.169347	0.103797	0.146643	0.183673	0.153846	0.179104	0.161325	0.167064	0.178322	0.233983	0.158228	0.164103	0.186529	0.207762	0.192183	0.168478	0.178451	0.196242	0.230631	0.16219	0.15901	0.215375	0.179825	0.171779	0.138365	0.134211	0.145833	0.167043	0.103604	0.144803	0.22973	0.1939	0.0807692	0.129496	0.193029	0.165591	0.164414	0.141104	0.14764	0.202104	0.169492	0.140472	0.153846	0.156757	0.195242	0.172153
relblue.Q25.1106	relblue	Q25	1106	0.211737	0.163329	0.208333	0.230597	0.201117	0.215278	0.210526	0.211268	0.217244	0.264865	0.201735	0.209073	0.225923	0.23964	0.232019	0.208633	0.222222	0.233645	0.254762	0.210821	0.200682	0.245233	0.218667	0.214567	0.182171	0.187783	0.191011	0.210191	0.159915	0.209524	0.25	0.234672	0.141825	0.188	0.231618	0.203422	0.211499	0.184669	0.194196	0.238351	0.217949	0.186373	0.207364	0.200935	0.227184	0.21673
relblue.Q50.1106	relblue	Q50	1106	0.247974	0.214141	0.248804	0.261297	0.237569	0.246503	0.248714	0.24424	0.247227	0.289474	0.238866	0.244966	0.261404	0.269165	0.262398	0.24359	0.255198	0.265139	0.273438	0.248963	0.237443	0.268781	0.253012	0.252019	0.220564	0.230769	0.233564	0.243993	0.204589	0.252632	0.269366	0.262673	0.193798	0.230928	0.26465	0.238017	0.245989	0.2247	0.231481	0.265432	0.253707	0.225424	0.246479	0.237822	0.256	0.251012
relblue.Q75.1106	relblue	Q75	1106	0.272727	0.248344	0.274131	0.279221	0.264151	0.269058	0.273141	0.264856	0.269716	0.303774	0.264706	0.26947	0.285276	0.291994	0.282963	0.268934	0.27379	0.288075	0.287407	0.273885	0.265472	0.287475	0.276923	0.278125	0.25	0.258514	0.269592	0.265861	0.235602	0.279857	0.289552	0.279879	0.231419	0.260252	0.285714	0.264984	0.271341	0.25521	0.256499	0.284866	0.273846	0.253681	0.273196	0.264706	0.282012	0.273709
relblue.Q90.1106	relblue	Q90	1106	0.29053	0.269706	0.289474	0.290715	0.282132	0.286458	0.288275	0.279104	0.290172	0.313167	0.284539	0.285251	0.299094	0.306404	0.295053	0.287267	0.285276	0.303759	0.298172	0.288189	0.284264	0.301075	0.293507	0.294206	0.273248	0.274809	0.294402	0.282558	0.25641	0.296928	0.304802	0.291545	0.258013	0.280061	0.299739	0.285491	0.287766	0.276802	0.2737	0.296943	0.285496	0.273141	0.289941	0.283688	0.301528	0.290146
relblue.Q95.1106	relblue	Q95	1106	0.299517	0.280415	0.296825	0.297022	0.291583	0.295801	0.296137	0.288225	0.298422	0.317858	0.294393	0.294286	0.306184	0.312377	0.300872	0.296296	0.291793	0.31	0.303468	0.294891	0.293948	0.306688	0.30086	0.301028	0.288889	0.283262	0.304183	0.293269	0.2672	0.305164	0.310241	0.297806	0.271293	0.291317	0.30661	0.296024	0.295154	0.287939	0.282769	0.303254	0.292018	0.283237	0.298401	0.29375	0.314926	0.300445
relblue.SD.1106	relblue	SD	1106	0.0495721	0.0654535	0.063798	0.0506863	0.0547272	0.0441977	0.0535007	0.0485203	0.0462087	0.0357937	0.051605	0.0513817	0.0470513	0.0395413	0.0445788	0.048503	0.0472493	0.0444143	0.0287932	0.0531458	0.0514399	0.036201	0.0462494	0.0511063	0.0535196	0.0585322	0.0574576	0.0500519	0.0619372	0.0663696	0.030198	0.0456243	0.0680313	0.0626911	0.0448123	0.0488257	0.0531785	0.055079	0.0534447	0.0422208	0.0531899	0.0548868	0.05873	0.0548725	0.0456904	0.0518341
relblue.skewness.1106	relblue	skewness	1106	-1.14611	-0.925993	-1.59858	-2.01157	-1.3383	-1.12898	-1.36149	-1.49333	-1.28288	-1.80674	-1.06527	-1.32513	-1.16274	-0.896145	-1.58194	-1.08478	-1.65494	-1.25505	-1.37826	-1.39987	-1.05768	-1.41005	-1.13462	-1.29081	-0.741321	-1.23182	-0.749611	-1.44491	-1.02296	-1.51017	-0.765582	-1.98179	-0.720292	-1.22749	-1.32244	-0.765776	-1.48984	-0.930055	-1.31512	-1.48289	-1.73132	-1.05653	-1.36451	-1.09961	-0.0647848	-1.23785
relblue.kurtosis.1106	relblue	kurtosis	1106	4.64933	3.41767	6.03373	8.20088	5.31946	4.96975	5.16221	6.06885	5.58355	9.27249	4.49198	5.23004	4.75722	4.22784	6.57919	4.55417	6.55595	5.30062	6.13687	5.2906	4.58422	6.52794	4.60007	5.16313	3.54363	4.45961	3.37312	5.92993	3.80594	5.32152	4.21936	8.53311	3.03775	4.51346	5.6033	4.06577	5.88186	4.05677	5.18478	6.85852	6.74531	4.42248	5.34362	5.20752	5.12571	6.04302
relblue.minimum.1106	relblue	minimum	1106	0	0	0	0	0	0	0	0	0	0	0	0	0	0	0	0	0	0	0.0705128	0	0	0	0	0	0	0	0	0	0	0	0.0633333	0	0	0	0	0	0	0	0	0	0	0	0	0	0.0152672	0
relblue.maximum.1106	relblue	maximum	1106	0.350282	0.368421	1	0.428571	0.355932	0.357143	0.40625	0.356436	0.341991	0.545455	0.428571	0.347826	0.415385	0.59375	0.375	0.378378	0.348837	0.377778	0.330226	0.324138	0.655172	0.392857	0.35	0.365854	0.356643	0.323329	0.350794	0.325056	0.375	0.666667	0.359551	0.366071	0.583333	0.378378	0.419753	0.403614	0.36	0.516129	0.391304	0.45614	0.410526	0.461538	0.619048	0.545455	0.666667	0.666667
relgreen.mean.1106	relgreen	mean	1106	0.416262	0.453199	0.420781	0.422875	0.43713	0.413668	0.419321	0.420629	0.412713	0.386788	0.427391	0.425044	0.414406	0.40607	0.410707	0.420294	0.421203	0.410306	0.381372	0.423193	0.428711	0.400527	0.414735	0.419502	0.418338	0.438684	0.425093	0.423476	0.464402	0.412638	0.387455	0.415749	0.473028	0.451166	0.412953	0.417764	0.429431	0.432071	0.438855	0.406255	0.428298	0.438123	0.435601	0.432465	0.402674	0.421405
relgreen.trimmed_mean_5.1106	relgreen	trimmed_mean_5	1106	0.412698	0.447126	0.411162	0.414854	0.43063	0.410676	0.414491	0.416232	0.408969	0.383999	0.423911	0.420207	0.411572	0.403951	0.406379	0.416903	0.41594	0.407009	0.37949	0.417985	0.424972	0.398088	0.411673	0.415249	0.41621	0.432975	0.422687	0.419096	0.456906	0.403835	0.386546	0.409952	0.465992	0.442951	0.409685	0.416354	0.422508	0.427789	0.432599	0.403049	0.421207	0.43308	0.428858	0.42721	0.404003	0.41725
relgreen.trimmed_mean_10.1106	relgreen	trimmed_mean_10	1106	0.410994	0.443887	0.407332	0.411644	0.427988	0.409274	0.41196	0.414293	0.40739	0.38269	0.422228	0.41792	0.410007	0.402992	0.404454	0.415285	0.413357	0.40568	0.378717	0.415438	0.423286	0.397137	0.410167	0.413485	0.414923	0.429973	0.421714	0.417357	0.453569	0.400232	0.386349	0.407504	0.462515	0.439242	0.408139	0.415263	0.419645	0.425922	0.43039	0.401203	0.417992	0.4308	0.425665	0.424857	0.403412	0.415168
relgreen.trimmed.mean.40.1106	relgreen	trimmed_mean_40	1106	0.406836	0.436181	0.400504	0.404875	0.422762	0.406067	0.406276	0.40979	0.404403	0.37918	0.418086	0.412972	0.405922	0.401078	0.400271	0.411488	0.407484	0.402757	0.377173	0.409713	0.419569	0.395529	0.40631	0.409212	0.411395	0.423232	0.419993	0.413047	0.447252	0.393879	0.386508	0.402672	0.45444	0.43175	0.404043	0.412822	0.414507	0.421673	0.425382	0.397594	0.410637	0.426106	0.41909	0.420175	0.402619	0.410243
relgreen.median.1106	relgreen	median	1106	0.406632	0.435805	0.400366	0.404594	0.422567	0.405892	0.406134	0.409556	0.404293	0.378921	0.417832	0.412816	0.405844	0.401046	0.4	0.411197	0.407216	0.40264	0.377099	0.409346	0.419408	0.39547	0.406051	0.409091	0.411184	0.422932	0.41982	0.412752	0.446927	0.393548	0.386503	0.402504	0.454191	0.431452	0.403738	0.412698	0.414309	0.421488	0.425087	0.397436	0.410211	0.425862	0.418848	0.419913	0.402622	0.409938
relgreen.Q05.1106	relgreen	Q05	1106	0.357282	0.373112	0.358752	0.366218	0.370258	0.362319	0.360704	0.368116	0.357659	0.346	0.363908	0.362587	0.353309	0.348958	0.360284	0.362041	0.369661	0.352518	0.350975	0.365067	0.363489	0.351586	0.35679	0.357282	0.355769	0.373156	0.348454	0.360058	0.39116	0.350554	0.346332	0.363901	0.384806	0.370427	0.355346	0.36	0.366667	0.367793	0.377419	0.359195	0.369501	0.373174	0.366071	0.367089	0.347305	0.360936
relgreen.Q10.1106	relgreen	Q10	1106	0.366569	0.383438	0.366097	0.373519	0.379487	0.370588	0.368263	0.377473	0.366032	0.35348	0.37426	0.372981	0.364706	0.359066	0.366959	0.371257	0.377074	0.362386	0.355837	0.372754	0.37426	0.360531	0.36714	0.366423	0.368035	0.382155	0.3608	0.374252	0.400943	0.357877	0.3538	0.371889	0.397436	0.383667	0.365385	0.369883	0.3739	0.376947	0.386749	0.365889	0.376923	0.382979	0.37538	0.377083	0.360061	0.373134
relgreen.Q25.1106	relgreen	Q25	1106	0.384036	0.403941	0.379661	0.386218	0.39769	0.385714	0.38253	0.391236	0.383975	0.365132	0.393519	0.389449	0.381737	0.377709	0.379808	0.388522	0.389326	0.380546	0.364826	0.386943	0.393258	0.376923	0.384266	0.384279	0.386749	0.397799	0.387195	0.392248	0.419408	0.372033	0.369668	0.384969	0.420668	0.404437	0.382353	0.388633	0.390016	0.395276	0.4032	0.378378	0.390016	0.400438	0.393082	0.3952	0.379421	0.389961
relgreen.Q50.1106	relgreen	Q50	1106	0.406632	0.435805	0.400366	0.404594	0.422567	0.405892	0.406134	0.409556	0.404293	0.378921	0.417832	0.412816	0.405844	0.401046	0.4	0.411197	0.407216	0.40264	0.377099	0.409346	0.419408	0.39547	0.406051	0.409091	0.411184	0.422932	0.41982	0.412752	0.446927	0.393548	0.386503	0.402504	0.454191	0.431452	0.403738	0.412698	0.414309	0.421488	0.425087	0.397436	0.410211	0.425862	0.418848	0.419913	0.402622	0.409938
relgreen.Q75.1106	relgreen	Q75	1106	0.438596	0.484915	0.434615	0.437008	0.457995	0.433121	0.441558	0.437736	0.430928	0.401284	0.451554	0.446667	0.439175	0.428262	0.429083	0.442657	0.437751	0.431227	0.392447	0.444017	0.453352	0.417219	0.43677	0.443396	0.44375	0.46281	0.455796	0.442971	0.48731	0.427793	0.402806	0.429864	0.504175	0.473937	0.434783	0.442238	0.448276	0.457305	0.45805	0.423698	0.446328	0.460938	0.457778	0.454545	0.426859	0.441119
relgreen.Q90.1106	relgreen	Q90	1106	0.478012	0.548077	0.493724	0.491379	0.510324	0.466179	0.489437	0.477024	0.468303	0.429204	0.492063	0.492625	0.476543	0.459186	0.467389	0.480809	0.483792	0.465854	0.411375	0.4922	0.494253	0.445	0.473545	0.483571	0.479616	0.51706	0.494652	0.483444	0.547297	0.485507	0.420084	0.474074	0.574899	0.541291	0.471759	0.475157	0.501393	0.498645	0.502668	0.460606	0.501441	0.507812	0.516949	0.501583	0.454333	0.484319
relgreen.Q95.1106	relgreen	Q95	1106	0.505737	0.591064	0.559211	0.537217	0.552326	0.49024	0.523459	0.507599	0.49705	0.451111	0.521539	0.527993	0.503379	0.480583	0.495268	0.507577	0.518625	0.491544	0.42614	0.52648	0.524061	0.467312	0.498728	0.512821	0.503185	0.559259	0.519976	0.516779	0.60262	0.543932	0.43325	0.512195	0.623265	0.601852	0.498433	0.497254	0.545078	0.53115	0.538462	0.488095	0.545011	0.545455	0.56441	0.542731	0.473545	0.520479
relgreen.SD.1106	relgreen	SD	1106	0.0477708	0.0716355	0.0736174	0.0652587	0.0635338	0.0414101	0.0544425	0.0485126	0.0452174	0.0369568	0.0521236	0.0549419	0.048539	0.0408374	0.0471069	0.047185	0.0515011	0.0457291	0.0243314	0.0548043	0.0524649	0.0369085	0.0450717	0.0523763	0.0447573	0.0613892	0.0523388	0.0522963	0.071088	0.0702127	0.0267017	0.053804	0.0793713	0.078543	0.0480826	0.0454072	0.0630195	0.0540096	0.0602003	0.0449441	0.064745	0.0585592	0.0706966	0.0635011	0.0457364	0.0559105
relgreen.skewness.1106	relgreen	skewness	1106	1.4895	1.67076	3.05672	3.33497	2.44881	1.59138	1.91447	2.52993	1.87391	2.40105	1.64027	2.02755	1.27992	1.01121	2.48645	1.52758	2.41804	1.85977	1.55642	2.20847	1.55081	1.57339	1.41196	1.95959	0.794561	1.90088	0.705955	2.17674	2.21299	3.08568	0.583155	3.14582	1.87998	2.34333	1.71852	0.595241	2.60686	1.62016	2.99337	1.64644	2.68549	1.86244	2.13807	2.15387	-1.16373	1.78609
relgreen.kurtosis.1106	relgreen	kurtosis	1106	7.29666	7.90992	16.7384	20.5412	13.6953	8.72076	10.8505	16.3662	10.3925	23.6697	10.8629	11.2288	8.6266	5.65984	16.7885	8.18839	13.5373	12.0964	7.91135	12.6054	8.5745	9.55929	7.48947	11.6139	3.78305	9.18498	3.746	12.8036	10.8303	17.8119	4.39521	21.331	9.19539	11.7675	12.2584	6.29616	14.6661	8.44724	19.1571	11.8612	15.5255	10.4623	12.7419	14.7789	11.2129	13.1663
relgreen.minimum.1106	relgreen	minimum	1106	0.275168	0.218182	0	0.097561	0.289157	0.227273	0	0.2	0.285185	0	0	0.229508	0.0806452	0.3125	0.322176	0.272727	0.328358	0.272	0.329412	0.32996	0.103448	0.287462	0.327519	0.309633	0.294118	0.330241	0.287805	0.314371	0.327968	0	0.269504	0.184615	0.264151	0.0833333	0	0.0645161	0.232558	0	0.318519	0	0	0	0	0	0	0
relgreen.maximum.1106	relgreen	maximum	1106	0.844444	1	1	1	1	0.859375	1	1	0.954545	1	1	1	1	0.833333	1	1	1	1	0.593548	1	1	0.8125	0.921053	1	0.664671	1	0.741379	1	1	1	0.576	1	1	1	1	0.971429	1	0.94	1	0.96	1	1	1	1	0.687023	1
relred.mean.1106	relred	mean	1106	0.346386	0.347368	0.348418	0.330535	0.336987	0.348141	0.345595	0.347251	0.348522	0.333189	0.344098	0.341834	0.33491	0.331856	0.337886	0.345445	0.33721	0.333678	0.35073	0.341536	0.343216	0.337314	0.342097	0.339939	0.369295	0.345298	0.349426	0.344184	0.344585	0.352996	0.345187	0.333931	0.345979	0.332621	0.333067	0.351341	0.336485	0.352603	0.341944	0.337406	0.333536	0.347183	0.331972	0.340072	0.344253	0.338936
relred.trimmed_mean_5.1106	relred	trimmed_mean_5	1106	0.346756	0.349267	0.351053	0.333586	0.339292	0.348253	0.345953	0.347482	0.348863	0.335045	0.344945	0.34317	0.336052	0.333306	0.338902	0.346204	0.338424	0.335298	0.350368	0.342367	0.344112	0.338119	0.342864	0.340857	0.368732	0.346287	0.349077	0.344872	0.347104	0.354284	0.344955	0.335678	0.349299	0.336423	0.334261	0.351005	0.338763	0.35326	0.344127	0.338223	0.335982	0.348326	0.33397	0.342069	0.344132	0.339862
relred.trimmed_mean_10.1106	relred	trimmed_mean_10	1106	0.346629	0.349529	0.350984	0.334302	0.339609	0.34808	0.345836	0.347231	0.34872	0.335303	0.344907	0.343257	0.336082	0.333474	0.338943	0.346135	0.338516	0.335457	0.350189	0.342253	0.344123	0.338097	0.342826	0.340778	0.368446	0.346232	0.348775	0.344771	0.347239	0.353656	0.344826	0.335893	0.349767	0.337153	0.33436	0.350739	0.339195	0.353166	0.344142	0.33835	0.336616	0.348402	0.334473	0.342407	0.343978	0.339872
relred.trimmed.mean.40.1106	relred	trimmed_mean_40	1106	0.346094	0.349465	0.350144	0.334567	0.339579	0.34757	0.345468	0.346589	0.34831	0.334943	0.344503	0.343079	0.335751	0.33354	0.33866	0.345818	0.338301	0.335297	0.349833	0.34172	0.343769	0.337826	0.342365	0.340221	0.367929	0.345861	0.348063	0.344345	0.347117	0.352136	0.344535	0.335857	0.349653	0.337297	0.334232	0.350096	0.339266	0.352855	0.343736	0.33813	0.336829	0.348132	0.334601	0.342433	0.34356	0.339555
relred.median.1106	relred	median	1106	0.34608	0.349462	0.350093	0.334513	0.339593	0.34753	0.345455	0.346552	0.348297	0.334936	0.344482	0.343053	0.335766	0.333333	0.338652	0.345794	0.33829	0.335303	0.34985	0.341693	0.34375	0.337815	0.342357	0.340176	0.36794	0.345833	0.348039	0.34433	0.347079	0.352052	0.344498	0.335866	0.349612	0.337302	0.33429	0.350076	0.339257	0.352846	0.34375	0.338109	0.336842	0.348101	0.334559	0.3424	0.343525	0.339552
relred.Q05.1106	relred	Q05	1106	0.328604	0.317692	0.315789	0.29717	0.310533	0.333333	0.329545	0.331992	0.333333	0.305162	0.323944	0.321311	0.316931	0.313131	0.318548	0.327869	0.317398	0.312077	0.340426	0.323779	0.32439	0.32242	0.323529	0.322299	0.349515	0.327273	0.335788	0.329588	0.319728	0.323077	0.334594	0.311688	0.307692	0.292994	0.313953	0.33631	0.308081	0.331897	0.317073	0.316	0.300813	0.321799	0.299578	0.307692	0.326531	0.318248
relred.Q10.1106	relred	Q10	1106	0.33491	0.3325	0.33396	0.317901	0.325926	0.337442	0.335065	0.336052	0.338192	0.321608	0.332714	0.331492	0.325581	0.322222	0.328	0.334437	0.327684	0.323136	0.342593	0.330935	0.332721	0.329011	0.331378	0.329527	0.353035	0.334842	0.338462	0.334764	0.332207	0.334068	0.336711	0.324695	0.328704	0.319149	0.323251	0.339731	0.324444	0.338235	0.329861	0.326881	0.320513	0.333333	0.317518	0.324906	0.332237	0.327696
relred.Q25.1106	relred	Q25	1106	0.34058	0.342342	0.342561	0.33	0.334038	0.342193	0.340357	0.34103	0.343077	0.329359	0.338957	0.337907	0.331263	0.328682	0.333988	0.340223	0.333856	0.330224	0.34593	0.33635	0.338497	0.333849	0.336813	0.335	0.359664	0.340426	0.342742	0.33959	0.340111	0.342391	0.340171	0.331418	0.340909	0.331386	0.329489	0.344361	0.333333	0.345238	0.336842	0.333333	0.331681	0.341176	0.328859	0.335079	0.337719	0.333999
relred.Q50.1106	relred	Q50	1106	0.34608	0.349462	0.350093	0.334513	0.339593	0.34753	0.345455	0.346552	0.348297	0.334936	0.344482	0.343053	0.335766	0.333333	0.338652	0.345794	0.33829	0.335303	0.34985	0.341693	0.34375	0.337815	0.342357	0.340176	0.36794	0.345833	0.348039	0.34433	0.347079	0.352052	0.344498	0.335866	0.349612	0.337302	0.33429	0.350076	0.339257	0.352846	0.34375	0.338109	0.336842	0.348101	0.334559	0.3424	0.343525	0.339552
relred.Q75.1106	relred	Q75	1106	0.352834	0.35697	0.359621	0.339109	0.345339	0.354067	0.351402	0.353503	0.35443	0.341603	0.350962	0.348754	0.34104	0.338358	0.343939	0.352166	0.343434	0.340866	0.35443	0.348276	0.35	0.34255	0.349036	0.346774	0.377236	0.352166	0.354839	0.350105	0.354452	0.365079	0.349515	0.340491	0.359016	0.343365	0.339364	0.357143	0.345048	0.361111	0.351577	0.343307	0.341985	0.355814	0.340474	0.349887	0.350308	0.345779
relred.Q90.1106	relred	Q90	1106	0.360601	0.365112	0.371324	0.344671	0.351499	0.361233	0.358491	0.361868	0.361526	0.348643	0.358593	0.35514	0.347418	0.343545	0.350629	0.359343	0.349515	0.347222	0.36006	0.355932	0.356522	0.348276	0.355856	0.354049	0.387339	0.359195	0.363273	0.356589	0.362081	0.381818	0.354545	0.346213	0.368304	0.35023	0.345369	0.365286	0.35102	0.36971	0.36	0.349594	0.347732	0.363971	0.347349	0.357955	0.358079	0.353075
relred.Q95.1106	relred	Q95	1106	0.366391	0.370927	0.380102	0.34904	0.355844	0.366447	0.363934	0.368067	0.366864	0.352941	0.364162	0.36	0.351706	0.347087	0.355593	0.364362	0.353846	0.351456	0.364383	0.361345	0.361111	0.35214	0.360445	0.358974	0.394659	0.364322	0.36873	0.36133	0.36714	0.396226	0.358314	0.35061	0.374252	0.354978	0.349624	0.371377	0.35512	0.375434	0.365672	0.354767	0.352187	0.369658	0.352665	0.363933	0.364275	0.358491
relred.SD.1106	relred	SD	1106	0.0131451	0.0228564	0.030835	0.0252704	0.0216975	0.0115733	0.0145487	0.015437	0.0126079	0.0200889	0.0173033	0.016912	0.0155831	0.0146984	0.0153877	0.0141069	0.015153	0.0168594	0.00761584	0.0160526	0.0147144	0.0116621	0.0137521	0.0155631	0.0139989	0.0163967	0.0107373	0.0141966	0.0247502	0.034095	0.00763439	0.0184365	0.0317291	0.0302697	0.0160618	0.0130093	0.0217105	0.0162652	0.0242148	0.0146381	0.0234589	0.0198497	0.0263485	0.0237947	0.0153519	0.01828
relred.skewness.1106	relred	skewness	1106	-1.50353	-5.34391	-5.11161	-6.83227	-6.90844	-1.14664	-3.44451	-4.3603	-3.28356	-3.84919	-1.78047	-5.29327	-5.21732	-5.41523	-5.88107	-3.04918	-5.53363	-4.80485	0.948348	-5.88353	-3.33449	-3.08408	-2.49913	-5.06248	0.656962	-5.9081	0.320653	-5.7227	-6.42984	-3.55958	0.385941	-7.20946	-5.65468	-5.5058	-2.66124	2.07544	-6.16959	-2.77211	-6.40545	-1.85412	-5.34991	-1.7096	-1.74032	-4.88556	2.3393	-2.38815
relred.kurtosis.1106	relred	kurtosis	1106	17.1995	62.716	49.5632	72.0028	82.1368	16.4589	156.086	90.4794	64.8771	46.4766	125.184	71.2209	80.7124	68.2994	89.7861	35.7784	78.6077	50.0749	6.81109	95.7418	72.0299	27.5838	25.4675	72.5696	4.19204	88.083	6.61096	90.6876	68.9439	40.2031	6.29876	102.43	52.8011	51.3559	78.3186	73.1441	73.2235	34.3761	71.3986	54.4207	74.4488	82.0037	93.7999	58.8722	49.0747	87.0789
relred.minimum.1106	relred	minimum	1106	0.133333	0	0	0	0	0.140625	0	0	0	0	0	0	0	0	0	0	0	0	0.296774	0	0	0.142857	0.0526316	0	0.289256	0	0.25	0	0	0	0.264706	0	0	0	0	0.0285714	0	0.0454546	0	0	0	0	0	0	0.155556	0
relred.maximum.1106	relred	maximum	1106	0.490196	0.62963	0.75	0.536585	0.463768	0.420561	0.866667	0.608108	0.421687	0.627907	1	0.550725	0.532258	0.380952	0.444444	0.454545	0.488095	0.401786	0.433333	0.466667	0.777778	0.414474	0.444444	0.44	0.456376	0.47619	0.418919	0.479167	0.411924	1	0.397163	0.575758	0.615385	0.853659	0.769231	0.777778	0.625	0.5	0.437888	0.756757	1	1	1	0.666667	0.685714	0.833333
rbograt.mean.1106	rbograt	mean	1106	0.489507	0.27087	0.460547	0.447058	0.364498	0.504223	0.471389	0.46254	0.510184	0.664973	0.423408	0.437148	0.500791	0.549741	0.521753	0.46529	0.459393	0.524355	0.697116	0.44789	0.415761	0.582331	0.498301	0.470063	0.477266	0.35664	0.438201	0.446199	0.202561	0.510405	0.660329	0.49095	0.151857	0.279104	0.509097	0.480898	0.409884	0.395973	0.353121	0.549054	0.416427	0.359965	0.373831	0.39258	0.573684	0.45924
rbograt.trimmed_mean_5.1106	rbograt	trimmed_mean_5	1106	0.509455	0.307737	0.518729	0.496662	0.403692	0.520974	0.499178	0.487956	0.531307	0.680345	0.443054	0.465046	0.516146	0.561186	0.546697	0.484294	0.489868	0.542948	0.707911	0.478244	0.436894	0.595825	0.515328	0.494456	0.48869	0.390102	0.451125	0.471258	0.249946	0.562342	0.665114	0.525356	0.197471	0.331855	0.527145	0.487545	0.451639	0.420375	0.39164	0.566443	0.459202	0.389127	0.41447	0.423673	0.560676	0.482149
rbograt.trimmed_mean_10.1106	rbograt	trimmed_mean_10	1106	0.518866	0.325974	0.540384	0.514878	0.418475	0.528755	0.513405	0.498869	0.540047	0.687822	0.452297	0.47781	0.524733	0.566275	0.557548	0.493232	0.50452	0.550184	0.712363	0.492576	0.446141	0.601013	0.523621	0.504167	0.495648	0.407012	0.456004	0.48086	0.268914	0.582657	0.665972	0.539234	0.217296	0.352753	0.535661	0.493417	0.467731	0.430698	0.404017	0.576876	0.477402	0.401857	0.432382	0.436777	0.563595	0.493761
rbograt.trimmed.mean.40.1106	rbograt	trimmed_mean_40	1106	0.542072	0.368972	0.579372	0.553705	0.447664	0.546693	0.545464	0.524497	0.556619	0.708355	0.475247	0.505559	0.547385	0.576299	0.581228	0.514332	0.538179	0.566241	0.721269	0.524928	0.466491	0.609703	0.545157	0.527838	0.515037	0.444979	0.464075	0.505126	0.304388	0.618842	0.664278	0.566901	0.262613	0.3948	0.558628	0.506509	0.496474	0.454153	0.432211	0.597325	0.519392	0.427972	0.469269	0.462828	0.567073	0.521644
rbograt.median.1106	rbograt	median	1106	0.543263	0.371094	0.580461	0.555389	0.448697	0.547488	0.546282	0.525723	0.557103	0.709781	0.47663	0.506412	0.547809	0.576501	0.582682	0.5158	0.53981	0.567041	0.721761	0.527015	0.467536	0.610053	0.546743	0.528694	0.516296	0.446647	0.464963	0.506737	0.306279	0.620898	0.664251	0.567838	0.26404	0.396465	0.560377	0.50717	0.4975	0.455271	0.433821	0.598312	0.521809	0.429336	0.470504	0.464281	0.567041	0.523562
rbograt.Q05.1106	rbograt	Q05	1106	-0.0328772	-0.526069	-0.336049	-0.212628	-0.300305	0.0560794	-0.134439	-0.0435893	0.0168738	0.280108	-0.123292	-0.159581	-0.0193662	0.111345	0.0271361	-0.0435016	-0.106915	0.0484723	0.426864	-0.152003	-0.137504	0.187693	0.0073048	-0.0735811	-0.0182622	-0.341037	-0.114584	-0.0962153	-0.594255	-0.249851	0.385759	-0.069709	-0.717857	-0.584963	0.00898878	0.0157587	-0.258312	-0.178706	-0.22088	0.0681715	-0.257919	-0.260652	-0.369234	-0.24479	0.152003	-0.117253
rbograt.Q10.1106	rbograt	Q10	1106	0.126245	-0.276124	0.0358824	0.0494687	-0.0589282	0.194378	0.0605415	0.132104	0.182203	0.408628	0.0455242	0.0423108	0.134797	0.234465	0.187097	0.110282	0.0931094	0.196223	0.514573	0.044646	0.0329146	0.31683	0.152003	0.0941222	0.117133	-0.0978473	0.0306968	0.0951572	-0.271913	0.0824622	0.463247	0.148702	-0.431951	-0.237068	0.162106	0.14273	-0.00799279	0.00777758	-0.0152668	0.226509	-0.00826762	-0.0447963	-0.0971582	-0.00907938	0.263034	0.0897435
rbograt.Q25.1106	rbograt	Q25	1106	0.354619	0.0866973	0.376942	0.363691	0.241836	0.386675	0.337303	0.35973	0.399607	0.574095	0.278976	0.307429	0.351074	0.415038	0.41022	0.330877	0.359439	0.397479	0.628385	0.32313	0.268748	0.480222	0.365206	0.3266	0.324585	0.214125	0.254573	0.329018	0.0728789	0.416978	0.565979	0.405515	-0.0239128	0.149747	0.376652	0.333424	0.298081	0.246037	0.241514	0.441838	0.309328	0.224706	0.242923	0.26154	0.423102	0.339597
rbograt.Q50.1106	rbograt	Q50	1106	0.543263	0.371094	0.580461	0.555389	0.448697	0.547488	0.546282	0.525723	0.557103	0.709781	0.47663	0.506412	0.547809	0.576501	0.582682	0.5158	0.53981	0.567041	0.721761	0.527015	0.467536	0.610053	0.546743	0.528694	0.516296	0.446647	0.464963	0.506737	0.306279	0.620898	0.664251	0.567838	0.26404	0.396465	0.560377	0.50717	0.4975	0.455271	0.433821	0.598312	0.521809	0.429336	0.470504	0.464281	0.567041	0.523562
rbograt.Q75.1106	rbograt	Q75	1106	0.679365	0.559427	0.705496	0.666071	0.596759	0.668989	0.688641	0.635787	0.679584	0.794971	0.622052	0.646363	0.693262	0.717676	0.704944	0.652077	0.647191	0.70044	0.797507	0.661778	0.623329	0.722646	0.678072	0.677356	0.662965	0.596278	0.660283	0.629701	0.467606	0.752072	0.767266	0.673685	0.459985	0.556393	0.689389	0.651514	0.643166	0.611228	0.563732	0.713843	0.643119	0.579294	0.624491	0.611645	0.707218	0.643379
rbograt.Q90.1106	rbograt	Q90	1106	0.786445	0.682995	0.788883	0.743307	0.707004	0.76184	0.776187	0.719099	0.789914	0.867732	0.738831	0.746653	0.798072	0.832992	0.783896	0.757674	0.721761	0.812215	0.853666	0.748325	0.739236	0.823723	0.782817	0.787151	0.777183	0.690795	0.822118	0.739044	0.577429	0.839785	0.865927	0.753839	0.598333	0.681674	0.793754	0.765909	0.741467	0.722466	0.662624	0.790737	0.722628	0.685891	0.732247	0.721761	0.826649	0.745513
rbograt.Q95.1106	rbograt	Q95	1106	0.844072	0.746133	0.83456	0.788496	0.763737	0.812841	0.822872	0.776649	0.841717	0.914449	0.802721	0.811376	0.868585	0.895946	0.825496	0.814614	0.767198	0.873912	0.884269	0.79595	0.805065	0.879706	0.84723	0.844023	0.853641	0.745535	0.898784	0.826548	0.636188	0.885743	0.912733	0.803108	0.674532	0.762422	0.85621	0.827578	0.786102	0.77905	0.719688	0.832195	0.768184	0.745322	0.789392	0.783107	0.907294	0.820841
rbograt.SD.1106	rbograt	SD	1106	0.281886	0.432687	0.45612	0.413609	0.388775	0.244545	0.32672	0.291128	0.267533	0.224862	0.312393	0.328127	0.289352	0.242588	0.283058	0.278532	0.307116	0.274241	0.146736	0.329208	0.310663	0.219725	0.266377	0.312787	0.264118	0.365667	0.308662	0.312086	0.441582	0.426412	0.161439	0.33173	0.49442	0.497343	0.289071	0.270998	0.387623	0.31919	0.376497	0.27004	0.399578	0.349587	0.44365	0.39925	0.301528	0.339851
rbograt.skewness.1106	rbograt	skewness	1106	-1.45514	-2.24247	-3.8183	-4.58392	-3.28554	-1.55352	-2.30897	-3.11418	-1.90659	-2.04915	-2.00691	-2.44762	-1.3254	-0.930745	-3.04177	-1.57864	-2.83003	-2.35502	-1.44986	-2.79659	-1.75423	-1.49658	-1.40756	-2.2969	-0.729342	-2.25868	-0.646244	-2.52979	-3.16361	-3.63034	-0.493475	-4.30664	-2.80973	-3.38955	-1.66113	-0.481446	-3.5517	-1.67339	-4.22856	-1.34286	-3.55629	-2.04774	-2.73837	-2.9342	3.32272	-1.76431
rbograt.kurtosis.1106	rbograt	kurtosis	1106	7.48243	15.5416	27.8961	40.4605	26.7629	8.95429	21.1661	29.0676	11.9438	34.6043	21.6128	19.2128	12.3618	5.50093	29.3747	9.96799	22.0062	25.3471	7.30201	23.7232	12.9868	9.52188	8.28213	18.283	3.6822	14.8359	3.67859	19.8674	23.4985	26.2017	4.18311	44.583	19.9217	24.9549	20.2607	8.05637	30.4007	10.5429	38.9447	17.5936	29.6617	15.7317	27.9415	34.2922	42.6554	23.2835
rbograt.minimum.1106	rbograt	minimum	1106	-2.2854	-5.83289	-5.12928	-5.42626	-5.61471	-2.48543	-5.55459	-5.20945	-3.45943	-3.90689	-5.08746	-5.16993	-4.32193	-2.11548	-5.45943	-4.32193	-5.49185	-5.49185	-0.539159	-5.04439	-5.12928	-2.04439	-3.16993	-4.85798	-0.974465	-5.32193	-1.48875	-5.49185	-5.78136	-5.24793	-0.434937	-5.58496	-5.83289	-5.64386	-4.52356	-4.12928	-5.70044	-3.58496	-5.2854	-3.64386	-5.83289	-5.20945	-5.83289	-5.78136	-1.11548	-5.2854
rbograt.maximum.1106	rbograt	maximum	1106	1.37587	1.75899	3.70044	2.926	1.28591	1.73697	5.08746	1.90689	1.31451	5.45943	5.35755	1.67807	3.27302	1.0973	1.06817	1.39046	1.02766	1.39428	1.01902	1.01749	2.75489	1.30051	1.03355	1.15094	1.25261	1.01603	1.29278	1.11818	1.03047	2.80735	1.41504	2.05445	1.41504	3.16993	5.45943	3.32193	1.66297	5	1.07973	5.9542	3.58496	5.24793	5.90689	5.72792	6.02237	5.12928
rgobrat.mean.1106	rgobrat	mean	1106	1.71475	2.11823	1.81391	1.64872	1.82886	1.6986	1.74664	1.76144	1.69915	1.36756	1.79282	1.75603	1.60063	1.50207	1.59387	1.73741	1.67942	1.55581	1.45277	1.74303	1.79644	1.50071	1.65984	1.69227	1.93966	1.93214	1.83025	1.76218	2.19964	1.78558	1.45672	1.60752	2.32869	1.94242	1.57263	1.7649	1.75509	1.92066	1.88418	1.55254	1.72319	1.92625	1.78325	1.81181	1.57581	1.70218
rgobrat.trimmed_mean_5.1106	rgobrat	trimmed_mean_5	1106	1.66501	2.00853	1.69784	1.57197	1.75213	1.65958	1.67782	1.70053	1.65128	1.33799	1.73895	1.69415	1.55905	1.4767	1.54652	1.69071	1.6203	1.51709	1.43243	1.67426	1.74197	1.47139	1.6182	1.63478	1.88805	1.84086	1.77485	1.69883	2.07874	1.67231	1.44177	1.54804	2.20361	1.83846	1.53216	1.72734	1.68129	1.85493	1.80934	1.51303	1.64247	1.85559	1.69704	1.7452	1.5617	1.64339
rgobrat.trimmed_mean_10.1106	rgobrat	trimmed_mean_10	1106	1.64432	1.96261	1.65743	1.54611	1.72618	1.64348	1.64984	1.67677	1.63441	1.32446	1.71707	1.66999	1.53996	1.46395	1.52681	1.67145	1.5962	1.5004	1.42357	1.64684	1.72119	1.45972	1.60009	1.61255	1.86586	1.80499	1.75294	1.67663	2.03395	1.63009	1.43678	1.52705	2.15057	1.8001	1.51397	1.71062	1.65567	1.83134	1.78227	1.4963	1.61352	1.82928	1.66574	1.72188	1.55105	1.62076
rgobrat.trimmed.mean.40.1106	rgobrat	trimmed_mean_40	1106	1.59605	1.86953	1.58805	1.49475	1.67556	1.60629	1.59144	1.62515	1.60055	1.29122	1.66687	1.61863	1.49361	1.43621	1.48624	1.62917	1.54135	1.46566	1.40573	1.58866	1.67727	1.43866	1.55783	1.56453	1.81611	1.73194	1.70995	1.62632	1.9516	1.5586	1.43363	1.48446	2.04908	1.72996	1.47011	1.67358	1.61024	1.78018	1.72531	1.46367	1.55254	1.77355	1.60687	1.67376	1.53237	1.57146
rgobrat.median.1106	rgobrat	median	1106	1.59376	1.86598	1.58496	1.49256	1.67399	1.60473	1.5882	1.62234	1.59968	1.28951	1.66357	1.61644	1.49144	1.4344	1.48456	1.62716	1.53827	1.46371	1.40439	1.58496	1.67538	1.43769	1.55459	1.56204	1.81332	1.72887	1.70659	1.62396	1.94853	1.55522	1.4339	1.48269	2.04401	1.72614	1.46771	1.67149	1.60848	1.77808	1.72215	1.46203	1.54926	1.77161	1.60422	1.67187	1.53201	1.56911
rgobrat.Q05.1106	rgobrat	Q05	1106	1.22138	1.35431	1.23896	1.23831	1.27594	1.24679	1.24454	1.29956	1.2287	1.09622	1.25587	1.25708	1.17498	1.13368	1.21167	1.24265	1.27441	1.14964	1.19469	1.25329	1.25929	1.17237	1.21184	1.21057	1.29419	1.33407	1.18903	1.26388	1.44995	1.18145	1.1481	1.23251	1.41915	1.27723	1.17271	1.2448	1.25126	1.30117	1.33758	1.19602	1.27277	1.33429	1.22862	1.2609	1.11653	1.21412
rgobrat.Q10.1106	rgobrat	Q10	1106	1.28325	1.43143	1.28951	1.28189	1.34185	1.31164	1.29887	1.36388	1.28559	1.12763	1.32496	1.32042	1.22345	1.17333	1.25212	1.30555	1.32038	1.19162	1.23058	1.29979	1.32645	1.21036	1.26232	1.25767	1.40567	1.39463	1.25608	1.33917	1.53014	1.23779	1.1849	1.27626	1.51716	1.35686	1.21931	1.31895	1.30276	1.38032	1.4021	1.23904	1.31883	1.40691	1.28688	1.33106	1.20721	1.2852
rgobrat.Q25.1106	rgobrat	Q25	1106	1.40979	1.59124	1.39826	1.36289	1.47207	1.43628	1.40677	1.46695	1.43143	1.19122	1.46787	1.43326	1.3195	1.27275	1.3362	1.43672	1.40169	1.29981	1.30504	1.40116	1.46234	1.30415	1.37915	1.37052	1.57849	1.51457	1.43235	1.45943	1.69046	1.35687	1.29022	1.3583	1.72316	1.50043	1.31656	1.46624	1.41946	1.53898	1.52883	1.32193	1.40142	1.5502	1.40568	1.46771	1.34275	1.4021
rgobrat.Q50.1106	rgobrat	Q50	1106	1.59376	1.86598	1.58496	1.49256	1.67399	1.60473	1.5882	1.62234	1.59968	1.28951	1.66357	1.61644	1.49144	1.4344	1.48456	1.62716	1.53827	1.46371	1.40439	1.58496	1.67538	1.43769	1.55459	1.56204	1.81332	1.72887	1.70659	1.62396	1.94853	1.55522	1.4339	1.48269	2.04401	1.72614	1.46771	1.67149	1.60848	1.77808	1.72215	1.46203	1.54926	1.77161	1.60422	1.67187	1.53201	1.56911
rgobrat.Q75.1106	rgobrat	Q75	1106	1.88504	2.33809	1.9102	1.72767	1.97679	1.85579	1.8958	1.88982	1.83954	1.46435	1.97252	1.90777	1.76553	1.65652	1.71679	1.91197	1.79684	1.7044	1.54199	1.89308	1.98164	1.61382	1.82716	1.86043	2.15412	2.09899	2.06967	1.8985	2.37454	1.89743	1.57787	1.69581	2.57225	2.09401	1.72009	1.95812	1.88645	2.12928	2.03953	1.66694	1.8314	2.11151	1.92057	1.97756	1.75641	1.84212
rgobrat.Q90.1106	rgobrat	Q90	1106	2.27542	3.06377	2.49881	2.1304	2.43196	2.17932	2.35755	2.29768	2.18688	1.69808	2.38995	2.32654	2.10852	1.91754	2.05472	2.28379	2.18327	2.01988	1.72932	2.34577	2.38044	1.85244	2.17186	2.2498	2.61798	2.66091	2.52853	2.29803	3.06829	2.51347	1.73697	2.03747	3.42999	2.70854	2.04654	2.3147	2.32193	2.58126	2.50396	1.96614	2.26917	2.58496	2.4285	2.404	2.02932	2.24325
rgobrat.Q95.1106	rgobrat	Q95	1106	2.57969	3.74147	3.18953	2.52356	2.84314	2.44319	2.75336	2.63559	2.47897	1.88072	2.72379	2.69326	2.37672	2.11086	2.33365	2.58042	2.51389	2.2672	1.87641	2.72437	2.69798	2.04501	2.43206	2.5746	2.97791	3.187	2.87149	2.65146	3.83954	3.23909	1.87049	2.36257	4.27078	3.34062	2.29372	2.59137	2.72247	2.96056	2.90896	2.21791	2.7038	2.9874	2.91178	2.78956	2.23846	2.59323
rgobrat.SD.1106	rgobrat	SD	1106	0.482442	0.864179	0.773812	0.554597	0.62123	0.41534	0.57143	0.519864	0.458333	0.293969	0.526954	0.537118	0.420761	0.314754	0.416517	0.470783	0.483296	0.391743	0.225244	0.561538	0.527025	0.306687	0.420847	0.511019	0.566523	0.708447	0.58328	0.539814	0.884962	0.778568	0.230811	0.465593	0.990291	0.776723	0.403516	0.463019	0.585294	0.617493	0.615379	0.385022	0.597163	0.624735	0.668417	0.598725	0.36527	0.535531
rgobrat.skewness.1106	rgobrat	skewness	1106	2.83943	2.72144	3.35728	4.26872	3.48509	2.83768	3.41081	3.70839	3.53874	3.78446	2.91606	3.33023	2.5031	1.39281	3.39563	2.76827	3.76269	2.81367	1.89009	3.31697	2.92579	3.2108	2.33989	3.23356	2.36978	3.19201	2.39711	3.69264	2.91297	3.17653	1.16995	4.35523	2.45187	3.09902	3.05995	2.29005	3.669	3.00966	3.4172	3.61819	3.91169	3.04675	3.43564	3.29928	0.834683	3.54203
rgobrat.kurtosis.1106	rgobrat	kurtosis	1106	19.6772	13.4381	17.1634	29.4859	21.9538	21.7194	22.8863	26.6522	29.0489	38.1164	20.0344	22.926	17.2584	6.60797	25.6183	19.7175	27.7079	21.7098	9.60537	21.4723	19.786	32.0866	14.5272	22.5481	15.3138	18.2508	15.4392	25.9564	14.0267	15.8572	6.3556	34.1338	10.8049	16.1789	24.1985	16.2194	24.167	19.4174	21.581	32.158	25.5805	18.5981	20.5231	21.3903	6.34937	25.7088
rgobrat.minimum.1106	rgobrat	minimum	1106	0.885965	0.769116	-2	0.398549	0.825971	0.836501	0.530515	0.847997	0.934112	-0.222392	0.36257	0.866733	0.478047	-0.514573	0.706269	0.696608	0.878694	0.688056	1.01728	1.0522	-0.862496	0.605721	0.882643	0.754888	0.838719	1.06228	0.885064	1.04891	0.678072	-0.736966	0.823122	0.777608	-0.415038	0.696608	0.452512	0.556393	0.816288	-0.0874628	0.584963	0.245113	0.510962	0.192645	-0.63743	-0.241008	-0.736966	-0.736966
rgobrat.maximum.1106	rgobrat	maximum	1106	8.04985	8.37504	7.76818	7.85175	7.76818	7.29462	8.26209	8.40514	8.04439	6.91886	7.93074	8.15482	8.04439	5.2854	7.91289	7.81378	8.04439	7.3837	3.60486	8.15482	8.30834	7.03342	7.40939	8.05528	8.32643	8.26209	8.0607	7.82018	8.08746	7.46761	3.81762	7.48382	8.33092	8.15482	7.08746	8.07682	7.87036	8.45943	8.28077	7.78136	7.83289	8.14975	7.88264	8.04439	5.43741	8.0607
rgrat.mean.1106	rgrat	mean	1106	-0.255785	-0.369052	-0.258249	-0.345112	-0.363761	-0.241486	-0.267881	-0.268135	-0.235586	-0.210207	-0.302825	-0.303507	-0.297688	-0.283941	-0.273015	-0.273976	-0.311007	-0.290191	-0.117803	-0.298568	-0.310305	-0.24146	-0.269345	-0.293028	-0.17206	-0.332533	-0.27133	-0.288762	-0.418747	-0.212707	-0.1628	-0.306754	-0.438341	-0.426637	-0.300832	-0.241042	-0.340368	-0.28274	-0.351183	-0.259304	-0.348956	-0.32427	-0.377961	-0.33511	-0.214837	-0.302536
rgrat.trimmed_mean_5.1106	rgrat	trimmed_mean_5	1106	-0.243594	-0.342849	-0.216439	-0.307755	-0.334968	-0.230788	-0.252495	-0.253448	-0.221808	-0.196925	-0.290523	-0.284676	-0.289434	-0.27566	-0.256762	-0.261705	-0.291111	-0.276777	-0.112793	-0.280045	-0.297733	-0.234067	-0.258988	-0.278773	-0.166941	-0.312221	-0.268133	-0.275084	-0.383416	-0.177178	-0.1626	-0.283678	-0.399894	-0.38571	-0.289857	-0.240593	-0.309907	-0.265651	-0.321271	-0.24891	-0.319326	-0.304062	-0.351192	-0.312115	-0.230105	-0.290024
rgrat.trimmed_mean_10.1106	rgrat	trimmed_mean_10	1106	-0.239254	-0.332583	-0.203501	-0.294874	-0.325277	-0.227238	-0.245176	-0.249187	-0.217095	-0.193204	-0.286081	-0.277673	-0.286425	-0.274616	-0.251057	-0.257243	-0.282776	-0.273859	-0.111232	-0.272641	-0.292945	-0.232425	-0.255462	-0.27459	-0.164358	-0.30348	-0.268783	-0.271666	-0.372447	-0.167747	-0.163319	-0.275306	-0.38657	-0.371804	-0.286651	-0.238767	-0.298917	-0.259076	-0.314415	-0.242332	-0.307483	-0.296098	-0.339882	-0.302601	-0.229837	-0.284205
rgrat.trimmed.mean.40.1106	rgrat	trimmed_mean_40	1106	-0.231457	-0.313355	-0.187557	-0.273445	-0.310235	-0.222108	-0.231771	-0.241167	-0.211483	-0.185678	-0.278659	-0.266409	-0.279221	-0.274303	-0.241145	-0.249181	-0.268679	-0.269595	-0.108805	-0.258974	-0.2845	-0.231072	-0.248548	-0.267134	-0.157789	-0.286958	-0.272313	-0.264879	-0.357195	-0.155148	-0.165727	-0.262794	-0.360481	-0.349435	-0.279505	-0.237084	-0.282434	-0.249341	-0.304725	-0.233113	-0.285233	-0.284493	-0.319328	-0.289373	-0.231673	-0.272758
rgrat.median.1106	rgrat	median	1106	-0.230613	-0.313332	-0.187086	-0.272766	-0.309597	-0.222392	-0.231326	-0.240492	-0.211504	-0.185303	-0.278426	-0.265811	-0.278815	-0.27432	-0.240433	-0.248679	-0.267933	-0.269518	-0.108253	-0.258312	-0.283926	-0.231326	-0.248284	-0.266601	-0.157101	-0.286157	-0.272526	-0.264273	-0.356834	-0.15451	-0.165851	-0.261894	-0.359788	-0.348563	-0.279617	-0.237692	-0.281893	-0.248679	-0.304153	-0.232802	-0.28406	-0.283793	-0.318754	-0.28883	-0.231873	-0.27196
rgrat.Q05.1106	rgrat	Q05	1106	-0.546634	-0.825475	-0.725825	-0.801257	-0.782409	-0.477159	-0.604071	-0.525091	-0.516595	-0.477322	-0.610818	-0.669355	-0.598138	-0.546827	-0.570316	-0.561116	-0.662239	-0.575115	-0.248347	-0.63743	-0.633872	-0.479168	-0.550875	-0.597241	-0.401516	-0.716928	-0.530515	-0.584963	-0.867362	-0.633121	-0.306389	-0.672425	-0.952171	-0.978938	-0.598377	-0.473516	-0.771731	-0.616824	-0.691878	-0.574236	-0.793549	-0.702799	-0.847997	-0.757143	-0.4487	-0.63743
rgrat.Q10.1106	rgrat	Q10	1106	-0.439285	-0.658566	-0.479993	-0.60073	-0.607268	-0.392119	-0.48962	-0.427421	-0.401098	-0.36257	-0.498296	-0.51911	-0.501821	-0.464963	-0.462526	-0.455945	-0.5157	-0.47063	-0.206929	-0.510195	-0.516791	-0.393821	-0.4468	-0.49304	-0.339024	-0.569109	-0.461401	-0.46828	-0.654503	-0.426265	-0.268215	-0.510484	-0.753644	-0.729352	-0.493647	-0.402632	-0.597674	-0.479993	-0.52937	-0.456378	-0.614109	-0.540568	-0.663717	-0.576501	-0.380378	-0.500429
rgrat.Q25.1106	rgrat	Q25	1106	-0.321928	-0.453389	-0.277534	-0.381249	-0.417557	-0.298523	-0.339358	-0.320259	-0.28886	-0.257158	-0.374635	-0.367209	-0.382087	-0.36257	-0.333556	-0.339707	-0.359788	-0.35707	-0.156119	-0.359209	-0.386058	-0.302796	-0.335749	-0.367509	-0.250651	-0.399607	-0.367545	-0.350186	-0.463174	-0.252766	-0.216624	-0.351074	-0.504305	-0.476814	-0.375326	-0.317482	-0.392739	-0.346176	-0.390417	-0.31853	-0.402632	-0.383605	-0.4458	-0.39188	-0.30227	-0.364489
rgrat.Q50.1106	rgrat	Q50	1106	-0.230613	-0.313332	-0.187086	-0.272766	-0.309597	-0.222392	-0.231326	-0.240492	-0.211504	-0.185303	-0.278426	-0.265811	-0.278815	-0.27432	-0.240433	-0.248679	-0.267933	-0.269518	-0.108253	-0.258312	-0.283926	-0.231326	-0.248284	-0.266601	-0.157101	-0.286157	-0.272526	-0.264273	-0.356834	-0.15451	-0.165851	-0.261894	-0.359788	-0.348563	-0.279617	-0.237692	-0.281893	-0.248679	-0.304153	-0.232802	-0.28406	-0.283793	-0.318754	-0.28883	-0.231873	-0.27196
rgrat.Q75.1106	rgrat	Q75	1106	-0.155278	-0.209992	-0.123382	-0.203713	-0.228269	-0.154612	-0.149378	-0.17818	-0.143195	-0.130061	-0.196756	-0.186999	-0.191761	-0.185303	-0.16711	-0.175087	-0.203713	-0.190103	-0.0651842	-0.184425	-0.199309	-0.160796	-0.175639	-0.180572	-0.0811368	-0.2069	-0.168506	-0.193454	-0.277179	-0.0798533	-0.109788	-0.19592	-0.265461	-0.261894	-0.1991	-0.158429	-0.1991	-0.170644	-0.236216	-0.162136	-0.209638	-0.205975	-0.230077	-0.207805	-0.155278	-0.204618
rgrat.Q90.1106	rgrat	Q90	1106	-0.0889005	-0.135814	-0.0685314	-0.148251	-0.158698	-0.10173	-0.0945176	-0.123483	-0.0828003	-0.0695409	-0.125531	-0.117836	-0.112168	-0.0942503	-0.111257	-0.11171	-0.150731	-0.110558	-0.0343515	-0.127648	-0.125531	-0.0871107	-0.106477	-0.106477	-0.0229004	-0.148251	-0.0633621	-0.118807	-0.213898	-0.0139392	-0.0472671	-0.136372	-0.190997	-0.18133	-0.120031	-0.0942503	-0.136372	-0.112168	-0.173452	-0.107803	-0.150566	-0.142604	-0.157762	-0.139823	-0.0789883	-0.137618
rgrat.Q95.1106	rgrat	Q95	1106	-0.0520468	-0.0954196	-0.0345987	-0.113158	-0.119932	-0.0728789	-0.064653	-0.0874628	-0.0519946	-0.0130562	-0.0817941	-0.0740006	-0.0432686	-0.0327156	-0.0811368	-0.0731664	-0.117357	-0.0539064	-0.0171411	-0.0938669	-0.0763509	-0.0337883	-0.0529975	-0.0606409	0.00786212	-0.108934	0	-0.0506261	-0.178642	0.0306968	-0.00739471	-0.0991332	-0.148251	-0.123382	-0.0641303	-0.0574855	-0.10561	-0.0824622	-0.135814	-0.0778248	-0.116459	-0.10561	-0.117357	-0.098264	-0.0180716	-0.0789883
rgrat.SD.1106	rgrat	SD	1106	0.164078	0.281114	0.325391	0.315062	0.272496	0.138185	0.200516	0.17884	0.159793	0.187892	0.199744	0.213049	0.196865	0.173853	0.188579	0.16661	0.199595	0.190503	0.077694	0.205866	0.190498	0.145852	0.163293	0.197707	0.128891	0.221152	0.160459	0.192454	0.299574	0.30753	0.0920672	0.236814	0.352009	0.368077	0.200056	0.158583	0.274452	0.186939	0.269122	0.185728	0.290718	0.22503	0.325216	0.291766	0.224971	0.23034
rgrat.skewness.1106	rgrat	skewness	1106	-1.89351	-4.52852	-5.87384	-6.45815	-5.79764	-2.13323	-3.82814	-5.88251	-3.52314	-3.05483	-3.32499	-4.0383	-2.66035	-2.50195	-5.0996	-2.45656	-4.27984	-4.19962	-1.54532	-5.28498	-2.94131	-1.68127	-2.07275	-4.22815	-0.70143	-4.14649	-0.403852	-4.14309	-6.26462	-5.9951	-0.191627	-6.39559	-5.40411	-5.30252	-1.65744	0.522305	-5.65971	-2.75418	-7.31886	-0.631272	-5.24532	-2.80525	-3.40936	-4.45341	7.10347	-1.61648
rgrat.kurtosis.1106	rgrat	kurtosis	1106	12.1929	52.1012	59.2318	72.9413	70.3581	15.2828	80.4723	100.529	49.9386	71.4508	77.5184	49.3375	49.0523	32.2835	76.8559	22.7549	52.3815	64.6798	9.44716	78.8327	39.9301	12.9547	17.3105	61.9013	4.09945	50.1577	4.30263	57.4053	74.8398	61.5832	5.73512	92.2162	53.0241	51.901	56.3755	26.614	69.5162	29.7623	92.8312	46.7793	62.9823	42.446	64.519	78.2206	115.889	64.6989
rgrat.minimum.1106	rgrat	minimum	1106	-2.4021	-5.83289	-5.32193	-5.52356	-5.61471	-2.48543	-5.55459	-5.20945	-5.04439	-4.16993	-5.08746	-5.16993	-4.52356	-4.32193	-5.45943	-4.32193	-5.49185	-5.49185	-0.98457	-5.04439	-5.32193	-2.09311	-3.58496	-5.80735	-1.01937	-5.32193	-1.48875	-5.49185	-5.85798	-5.24793	-1.09433	-5.58496	-5.83289	-5.64386	-5	-4.12928	-5.70044	-3.66297	-5.52356	-4.32193	-5.83289	-5.20945	-5.83289	-5.78136	-1.64386	-5.2854
rgrat.maximum.1106	rgrat	maximum	1106	0.53842	1.15754	3.32193	2.20163	0.385891	0.852443	4.80735	1.29546	0.495957	4.80735	4.9542	1.09311	2.5025	0.204358	0.321928	0.530515	0.169925	0.394279	0.137504	0.14439	1.41504	0.350186	0.303392	0.36257	0.415038	0.201634	0.39689	0.255839	0.146221	1.58496	0.547488	1.46949	0.889817	2.48543	4.70044	3	1.29546	4	0.141356	5.2854	3.32193	4.58496	5.2854	4.70044	5.24793	4.70044
sipi.mean.1106	sipi	mean	1106	1.04944	1.03517	1.03455	1.03476	1.03109	1.05066	1.04262	1.03805	1.04855	1.03004	1.03275	1.03238	1.02957	1.03376	1.03325	1.04131	1.03061	1.0339	1.09344	1.03312	1.03426	1.04136	1.04026	1.03604	1.08203	1.03289	1.04022	1.03577	1.02093	1.02123	1.07345	1.02947	1.02386	1.02403	1.02978	1.0475	1.03115	1.04276	1.02863	1.03813	1.03148	1.03255	1.02509	1.03099	1.05234	1.03182
sipi.trimmed_mean_5.1106	sipi	trimmed_mean_5	1106	1.04549	1.03144	1.03237	1.03103	1.02841	1.04704	1.03937	1.03534	1.04421	1.02628	1.02934	1.02918	1.02631	1.03047	1.03078	1.03858	1.02803	1.03041	1.09134	1.03008	1.03035	1.03758	1.0367	1.03264	1.07884	1.03095	1.03652	1.03242	1.01996	1.0201	1.07085	1.02699	1.02268	1.02133	1.02656	1.04449	1.0293	1.04065	1.02621	1.03597	1.02895	1.03047	1.02302	1.02871	1.04907	1.02906
sipi.trimmed_mean_10.1106	sipi	trimmed_mean_10	1106	1.0435	1.03067	1.03171	1.03002	1.02753	1.04536	1.03796	1.0342	1.04191	1.02409	1.02762	1.02775	1.02476	1.02862	1.02977	1.03721	1.02719	1.02843	1.09014	1.02906	1.02859	1.0354	1.03488	1.03111	1.07685	1.03042	1.0345	1.03093	1.01981	1.01982	1.06937	1.02618	1.0224	1.02057	1.02493	1.04291	1.02885	1.03993	1.02536	1.03508	1.02815	1.02995	1.02248	1.02803	1.04698	1.02792
sipi.trimmed.mean.40.1106	sipi	trimmed_mean_40	1106	1.04025	1.02977	1.03065	1.02901	1.02644	1.04292	1.03614	1.03245	1.03864	1.02082	1.02515	1.02618	1.02264	1.0252	1.02845	1.0352	1.02611	1.02536	1.08746	1.02785	1.02658	1.03216	1.0324	1.02903	1.07206	1.02969	1.03143	1.02886	1.01954	1.0192	1.06575	1.02525	1.02193	1.01967	1.02252	1.04048	1.02818	1.03883	1.02433	1.03389	1.02734	1.02923	1.02175	1.02693	1.0425	1.02648
sipi.median.1106	sipi	median	1106	1.04015	1.02969	1.03056	1.02899	1.02644	1.04277	1.03607	1.03239	1.03858	1.02077	1.0251	1.02618	1.0226	1.02505	1.02842	1.03516	1.02606	1.02523	1.0874	1.02779	1.02651	1.03203	1.03232	1.02899	1.07181	1.02964	1.03131	1.02874	1.01954	1.01915	1.06552	1.02522	1.02193	1.01965	1.02238	1.04034	1.02817	1.03881	1.02426	1.03381	1.02732	1.02917	1.02173	1.02693	1.04228	1.02641
sipi.Q05.1106	sipi	Q05	1106	1.02385	1.01618	1.01437	1.00958	1.01335	1.02472	1.01904	1.01875	1.02201	1.00992	1.01301	1.01008	1.00754	1.01007	1.01356	1.01898	1.01304	1.01109	1.05609	1.01424	1.01347	1.01355	1.01587	1.01397	1.03422	1.01409	1.01738	1.01632	1.00957	1.00888	1.04011	1.01298	1.01022	1.00862	1.01015	1.02462	1.01027	1.01906	1.0119	1.01269	1.00925	1.01019	1.00837	1.00947	1.02585	1.01328
sipi.Q10.1106	sipi	Q10	1106	1.02669	1.01891	1.01812	1.01446	1.01615	1.02844	1.02209	1.02141	1.02532	1.01217	1.01557	1.01325	1.01009	1.01271	1.01657	1.02218	1.01594	1.01386	1.06254	1.01708	1.01578	1.01764	1.01906	1.01696	1.03968	1.01732	1.01988	1.01868	1.01191	1.01094	1.04535	1.01554	1.01257	1.01109	1.01272	1.02766	1.0144	1.02341	1.01461	1.01789	1.01366	1.0149	1.0112	1.01336	1.02881	1.01596
sipi.Q25.1106	sipi	Q25	1106	1.03204	1.02375	1.02401	1.02147	1.02068	1.03457	1.02795	1.0261	1.03103	1.01573	1.01949	1.01887	1.01508	1.01786	1.0218	1.02766	1.02054	1.01871	1.07276	1.02165	1.02032	1.02399	1.02478	1.02192	1.05099	1.02285	1.02448	1.02291	1.0155	1.01465	1.05386	1.01991	1.01698	1.01494	1.01674	1.03329	1.02075	1.03029	1.01897	1.02571	1.02009	1.02193	1.01605	1.01971	1.03397	1.02066
sipi.Q50.1106	sipi	Q50	1106	1.04015	1.02969	1.03056	1.02899	1.02644	1.04277	1.03607	1.03239	1.03858	1.02077	1.0251	1.02618	1.0226	1.02505	1.02842	1.03516	1.02606	1.02523	1.0874	1.02779	1.02651	1.03203	1.03232	1.02899	1.07181	1.02964	1.03131	1.02874	1.01954	1.01915	1.06552	1.02522	1.02193	1.01965	1.02238	1.04034	1.02817	1.03881	1.02426	1.03381	1.02732	1.02917	1.02173	1.02693	1.04228	1.02641
sipi.Q75.1106	sipi	Q75	1106	1.05386	1.03731	1.03938	1.03822	1.03414	1.05504	1.04749	1.0419	1.05129	1.03084	1.0349	1.03569	1.03379	1.03904	1.03731	1.04615	1.03347	1.0369	1.10756	1.03616	1.03584	1.04531	1.04415	1.03979	1.1034	1.03782	1.04362	1.03825	1.02404	1.0252	1.08505	1.03218	1.02784	1.02605	1.03266	1.05188	1.037	1.04931	1.03154	1.04396	1.03583	1.03798	1.02885	1.03624	1.06022	1.03488
sipi.Q90.1106	sipi	Q90	1106	1.08459	1.04942	1.05244	1.05472	1.0477	1.0821	1.06881	1.06005	1.08645	1.0634	1.06062	1.05856	1.05705	1.06851	1.05388	1.06848	1.04736	1.06757	1.1334	1.05143	1.06028	1.08058	1.07195	1.06219	1.14029	1.0491	1.07315	1.06042	1.02955	1.03212	1.11323	1.04512	1.03543	1.03743	1.05605	1.07711	1.04797	1.06485	1.04431	1.06179	1.05014	1.05012	1.03925	1.04983	1.09354	1.05212
sipi.Q95.1106	sipi	Q95	1106	1.11376	1.07084	1.06858	1.08226	1.06808	1.10991	1.09623	1.0802	1.11991	1.093	1.08654	1.08364	1.08227	1.09349	1.0741	1.09077	1.06585	1.09507	1.1542	1.07421	1.09258	1.11115	1.10141	1.08995	1.16591	1.06246	1.10312	1.08676	1.03426	1.03824	1.13311	1.06256	1.04271	1.05634	1.0825	1.10242	1.06151	1.08127	1.06367	1.08331	1.07085	1.0663	1.05388	1.06707	1.11725	1.07455
sipi.SD.1106	sipi	SD	1106	0.0300022	0.0267599	0.0194483	0.0287487	0.0205636	0.0286787	0.0255738	0.0211418	0.032613	0.0271506	0.0246209	0.0248525	0.0251352	0.0266701	0.0203348	0.023013	0.0195781	0.026824	0.0298763	0.0219127	0.0265984	0.030693	0.0275797	0.025563	0.0411024	0.0180096	0.0274196	0.0236744	0.0109631	0.0119413	0.0293723	0.0187795	0.0125031	0.0187517	0.0237462	0.0246063	0.0183097	0.0210592	0.01844	0.0219963	0.0214139	0.0200326	0.0171808	0.0203177	0.0287734	0.0209284
sipi.skewness.1106	sipi	skewness	1106	2.56698	5.73371	2.74085	4.1272	3.61738	2.76838	2.70968	2.65964	2.77724	2.73912	2.67417	2.87517	2.6674	2.19335	2.54566	2.25913	3.15876	2.36025	1.16114	3.23281	2.95042	2.25193	2.47031	2.64456	1.1492	2.9255	2.40932	2.76161	4.86133	3.9307	1.51859	3.34939	3.53757	3.62861	2.60686	2.24814	2.51702	2.16952	2.98335	1.98009	2.76289	2.61312	3.18861	2.64932	1.87842	2.81164
sipi.kurtosis.1106	sipi	kurtosis	1106	11.4611	50.5424	14.4842	29.0541	24.3655	14.0354	13.5102	12.3824	13.1101	12.6382	11.293	14.5574	12.6764	8.50723	11.8841	9.49144	16.4976	9.24512	4.70186	16.7871	13.2073	8.72009	10.2725	11.5623	4.14799	17.2836	9.40639	12.0798	45.4935	32.3506	5.87418	18.3798	27.5556	20.114	11.0091	9.00743	13.6879	10.5445	14.874	8.82965	13.964	14.0663	18.3055	13.7047	6.66103	13.1865
sipi.minimum.1106	sipi	minimum	1106	0.999615	0.998663	0.995597	0.969404	0.979944	1.00023	1.00385	0.99797	0.987258	0.990519	0.988654	0.991213	0.98561	0.99068	0.990406	0.998276	0.993171	0.99347	1.03138	0.998817	1.00077	0.985048	0.990027	0.987073	1.01159	0.988365	1.00076	0.992688	0.997169	0.995327	1.01841	0.986277	0.998426	0.994071	0.989717	0.997552	0.988937	0.993191	0.988749	0.985051	0.989818	0.982842	0.986099	0.989409	1.00653	0.990231
sipi.maximum.1106	sipi	maximum	1106	1.30872	1.40382	1.19465	1.37869	1.30659	1.32472	1.28998	1.22274	1.35477	1.29894	1.18455	1.26022	1.25629	1.18536	1.21442	1.21896	1.19125	1.19672	1.22802	1.21226	1.20776	1.21249	1.20687	1.20716	1.29099	1.20148	1.20104	1.20363	1.1925	1.18825	1.23681	1.19034	1.23608	1.19607	1.18457	1.19277	1.19677	1.19373	1.18079	1.16947	1.19327	1.18742	1.18676	1.185	1.20967	1.18706
SR.mean.1106	SR	mean	1106	9.38986	11.9712	13.7047	10.5453	11.7523	8.64084	10.0838	10.6563	9.48905	13.164	12.1558	12.3355	12.9488	11.3786	10.8488	10.4059	11.7291	11.4351	5.39679	11.423	12.044	9.52747	10.2149	11.0852	7.25827	11.8445	11.2383	11.134	16.8042	20.7656	6.58097	11.3795	16.4512	15.517	12.048	9.4347	12.0455	10.3751	13.0929	9.76733	12.2589	12.4816	13.6475	12.2649	8.80096	11.2304
SR.trimmed_mean_5.1106	SR	trimmed_mean_5	1106	9.35302	11.76	13.3283	10.282	11.5487	8.62529	9.92885	10.5369	9.45124	13.0812	12.1208	12.1334	12.7259	11.3465	10.7373	10.3795	11.5435	11.3958	5.37501	11.2125	11.8859	9.49497	10.1518	11.0275	7.15787	11.6295	11.1541	11.0888	16.2965	20.0625	6.54741	11.2858	15.9812	15.3123	11.8873	9.40426	11.713	10.2256	12.9211	9.6482	11.9841	12.1927	13.344	12.0483	8.76772	11.1479
SR.trimmed_mean_10.1106	SR	trimmed_mean_10	1106	9.3457	11.6459	13.2182	10.174	11.4863	8.63485	9.85419	10.4844	9.46717	13.0827	12.1277	12.0521	12.5995	11.3498	10.6806	10.3861	11.4454	11.4155	5.36858	11.1147	11.8011	9.51386	10.1358	10.9926	7.10862	11.499	11.1345	11.0837	16.0857	19.7993	6.54584	11.251	15.7859	15.233	11.8035	9.41779	11.5681	10.1672	12.8489	9.59188	11.8395	12.0652	13.2155	11.9524	8.79245	11.1212
SR.trimmed.mean.40.1106	SR	trimmed_mean_40	1106	9.31317	11.3373	13.0016	9.87728	11.3268	8.65724	9.66316	10.3193	9.48817	13.0994	12.0869	11.7964	12.1997	11.3537	10.5114	10.3951	11.1724	11.4705	5.36339	10.8916	11.4897	9.58773	10.015	10.8338	6.96063	11.1884	11.0171	11.0334	15.6756	19.3027	6.57672	11.1793	15.3774	15.0163	11.5955	9.45003	11.2423	10.0359	12.6289	9.44225	11.4501	11.7928	12.9334	11.7613	8.92081	10.9798
SR.median.1106	SR	median	1106	9.30884	11.316	12.9981	9.86135	11.3299	8.65544	9.66045	10.306	9.47242	13.1181	12.0614	11.7833	12.171	11.3779	10.5037	10.3935	11.1534	11.4811	5.3672	10.8804	11.4835	9.58927	10.0058	10.8184	6.95051	11.1749	10.9924	11.0375	15.6585	19.2832	6.57717	11.1824	15.3384	15.0142	11.5703	9.44229	11.2424	10.0309	12.6047	9.43061	11.4316	11.7829	12.9285	11.7423	8.93514	10.9747
SR.Q05.1106	SR	Q05	1106	4.88163	6.65557	7.25725	5.74556	6.65821	4.97232	5.41331	6.15248	4.59512	5.58438	5.76658	5.86387	5.85285	5.34682	6.03531	5.60515	6.70584	5.21397	3.79556	6.09455	5.72991	4.78677	5.13216	5.51327	4.07543	6.90553	5.17168	5.81053	9.71851	10.9584	4.18857	6.60143	8.90539	7.55725	5.62108	5.15678	6.78913	6.06356	7.23273	5.56473	6.77488	6.92564	7.1942	6.78119	4.49856	5.96768
SR.Q10.1106	SR	Q10	1106	5.84431	7.90262	8.74813	6.87036	7.81569	5.76928	6.35813	7.16433	5.63665	6.9926	7.18917	7.3722	7.18549	6.37923	7.07823	6.61401	7.78932	6.31725	4.08974	7.12355	7.16577	5.72648	6.20159	6.61873	4.5193	7.79715	6.2958	7.13467	10.9585	12.4936	4.66166	7.64768	10.3064	9.40874	6.87221	6.11452	7.72532	7.01347	8.60342	6.37981	7.87031	8.10917	8.3527	7.87198	5.1719	7.2783
SR.Q25.1106	SR	Q25	1106	7.61679	9.45342	10.7784	8.29502	9.45046	7.28547	7.83261	8.78893	7.76994	10.0551	9.65519	9.5754	9.49447	8.64834	8.64268	8.46471	9.30318	9.02834	4.676	8.68042	9.28198	7.68909	8.03845	8.50618	5.54736	9.25274	8.60063	9.09631	12.9466	15.36	5.59369	9.35145	12.6415	12.0616	9.11256	7.83257	9.24353	8.40045	10.4865	7.70104	9.37445	9.8151	10.3199	9.635	6.83106	9.17381
SR.Q50.1106	SR	Q50	1106	9.30884	11.316	12.9981	9.86135	11.3299	8.65544	9.66045	10.306	9.47242	13.1181	12.0614	11.7833	12.171	11.3779	10.5037	10.3935	11.1534	11.4811	5.3672	10.8804	11.4835	9.58927	10.0058	10.8184	6.95051	11.1749	10.9924	11.0375	15.6585	19.2832	6.57717	11.1824	15.3384	15.0142	11.5703	9.44229	11.2424	10.0309	12.6047	9.43061	11.4316	11.7829	12.9285	11.7423	8.93514	10.9747
SR.Q75.1106	SR	Q75	1106	11.1118	13.8844	15.6802	12.1021	13.5301	9.99945	11.8814	12.2336	11.2303	16.124	14.6068	14.5876	15.8124	14.0557	12.7765	12.3407	13.6571	13.8937	6.05492	13.5605	14.4583	11.3289	12.3359	13.5787	8.7452	13.7938	13.783	13.0947	19.2054	24.2117	7.4785	13.1357	18.9753	18.441	14.5503	11.0103	13.8881	11.9224	15.2754	11.4977	14.3443	14.3228	16.143	14.2787	10.6944	13.1451
SR.Q90.1106	SR	Q90	1106	12.9455	17.0101	19.0069	14.9402	16.0081	11.3132	14.3673	14.5282	12.9835	18.9893	17.0003	17.9391	19.8075	16.1815	15.0348	14.0348	16.447	16.1157	6.70591	16.4067	17.7309	12.9408	14.3104	15.9146	10.3181	16.9414	16.2616	15.1172	23.8992	30.3452	8.37311	15.2754	23.6229	22.1763	17.8227	12.4756	17.3462	14.0599	18.1372	13.5921	17.8029	17.6482	19.8234	17.1843	11.9354	15.4169
SR.Q95.1106	SR	Q95	1106	13.998	19.1993	22.0888	17.273	17.8653	12.1545	16.0329	16.0942	14.1199	20.8715	18.3875	20.1864	22.2566	17.4159	16.6423	15.1217	18.4132	17.4195	7.11007	18.3742	19.7373	14.0341	15.5843	17.2001	11.4029	19.1837	17.711	16.4396	27.6302	35.5968	9.04436	16.8473	27.7786	24.782	19.9151	13.4922	19.9016	15.7609	20.09	14.9112	20.3694	20.2305	22.4113	19.5302	12.7183	16.8147
SR.SD.1106	SR	SD	1106	2.67846	3.96105	5.02687	3.72127	3.71608	2.13765	3.2475	2.99845	2.7947	4.52491	3.73159	4.30303	4.92626	3.65709	3.19198	2.85036	3.65177	3.64415	1.01671	3.90905	4.16337	2.76284	3.12723	3.53679	2.26473	3.78084	3.77517	3.13432	6.12262	8.46502	1.45904	3.11566	6.0385	5.28123	4.22597	2.48571	4.33326	3.02834	4.00648	2.90089	4.29134	4.27517	4.90481	3.95242	2.61389	3.24799
SR.skewness.1106	SR	skewness	1106	0.191904	1.24062	2.29609	1.69007	1.81115	0.107569	0.864818	0.782067	0.195601	0.222006	0.148165	0.908973	0.734444	0.0873677	0.584869	0.121408	0.998096	0.0954582	0.334162	1.08519	0.652428	0.148876	0.338958	0.262139	0.632449	1.00578	0.306037	0.246695	2.10803	2.19051	0.318363	0.578921	1.69653	0.798476	0.588756	0.298221	1.75974	1.07379	0.937771	0.753769	1.26111	1.5847	1.39734	1.03337	0.176705	0.492037
SR.kurtosis.1106	SR	kurtosis	1106	2.85886	7.08616	15.7675	9.29424	14.3434	3.17726	4.55895	4.64098	3.35801	2.90191	2.94695	4.97591	3.55733	2.42012	3.53562	2.84743	5.09282	2.73417	3.15631	5.94892	3.60467	3.10627	3.18748	2.61601	3.1625	4.58458	2.84348	3.27079	12.5104	13.5779	3.32826	4.2319	8.82005	4.91954	3.30004	4.4716	9.4592	6.20686	5.55416	4.24209	5.97828	8.89077	8.17171	5.29232	3.11569	3.87834
SR.minimum.1106	SR	minimum	1106	3.11264	2.75246	3.79039	2.74081	2.84951	2.91508	3.06926	3.36177	2.94771	3.08847	3.49415	2.96721	3.01043	3.5712	3.47589	3.43158	3.39256	3.35169	3.04328	3.2612	3.3346	3.27019	3.3579	3.38627	3.00731	3.4237	3.40726	3.44994	3.47551	3.91853	3.18046	3.43753	3.30992	3.63962	3.5499	3.36332	3.28863	3.36546	3.81138	3.53019	3.46991	3.42368	3.57975	3.56432	3.13699	3.52931
SR.maximum.1106	SR	maximum	1106	19.0153	50.219	73.6009	46.3531	65.3117	17.7176	33.5146	33.3018	24.5956	32.8477	28.5846	44.5828	39.7167	25.8271	28.5869	21.9776	34.1578	24.9976	9.76683	46.0154	33.002	23.5256	29.8681	25.1155	18.6111	34.6898	27.2253	25.5689	82.7577	120.891	13.0753	30.788	67.5746	50.7857	30.5184	34.5151	49.2397	32.0366	43.484	26.8848	42.8012	56.7171	67.0699	40.2369	22.8706	30.3314
plant.px.1106	plant	plant_px	1106	49787	83344	72046	70852	75430	57356	69586	68761	56251	45379	54793	72126	51191	37060	63942	60860	84578	47252	30593	78236	65730	44508	57975	65969	50830	84201	46065	65519	92857	95388	26229	74841	61979	80180	52702	53659	80943	75136	70155	64670	82852	83446	90188	78905	42254	66993
tot.px.1106	tot	tot_px	1106	110253	110254	110252	110252	110254	110256	110251	110252	110255	110246	110250	110243	110252	110250	110249	110250	110249	110251	110246	110251	110255	110252	110246	110252	110252	110253	110254	110250	110248	110244	110252	110251	73503	110248	110251	110252	110252	110248	110243	110251	110252	110251	110252	110248	110251	110251
height.mean.1106	height	mean	1106	0.0861784	0.123731	0.110349	0.114081	0.114458	0.0927799	0.109861	0.0898299	0.0934785	0.0941878	0.096333	0.0979235	0.0894863	0.077092	0.100502	0.0830643	0.0961918	0.0872185	0.070774	0.110444	0.0867322	0.0855198	0.0876604	0.0921194	0.0789235	0.108493	0.0769881	0.0911123	0.138795	0.142584	0.0740261	0.107091	0.158896	0.11111	0.0934405	0.0872825	0.118716	0.100955	0.11366	0.0994257	0.113231	0.109035	0.116754	0.0980179	0.0795459	0.0937877
height.trimmed_mean_5.1106	height	trimmed_mean_5	1106	0.0873077	0.125409	0.111318	0.11549	0.115502	0.0937072	0.111665	0.0908914	0.0946011	0.0957286	0.0972686	0.0991836	0.091027	0.078093	0.101797	0.0840265	0.0971544	0.0884582	0.0715993	0.111569	0.0880193	0.0867357	0.0885512	0.0932987	0.0795491	0.109742	0.0782907	0.0921127	0.140341	0.144571	0.0750274	0.108196	0.160944	0.11273	0.0949237	0.0881174	0.119916	0.101991	0.115298	0.100512	0.115008	0.10988	0.118136	0.0988974	0.0806008	0.0946634
height.trimmed_mean_10.1106	height	trimmed_mean_10	1106	0.0882743	0.126461	0.111958	0.11628	0.11605	0.0945431	0.112774	0.0915845	0.0954105	0.0968327	0.0978704	0.0999704	0.0922237	0.0789199	0.102677	0.0847418	0.0978971	0.089416	0.0722557	0.112283	0.0890537	0.0877919	0.0893307	0.094077	0.0801568	0.11058	0.0794831	0.092884	0.141081	0.145326	0.0758325	0.108881	0.162224	0.113582	0.0961137	0.0888726	0.120728	0.102858	0.116339	0.101326	0.116287	0.110457	0.118916	0.0994681	0.0814175	0.0952328
height.trimmed.mean.40.1106	height	trimmed_mean_40	1106	0.0920053	0.128919	0.113595	0.117791	0.117763	0.0978581	0.115711	0.09404	0.0980737	0.100439	0.0998439	0.10214	0.0962615	0.0809412	0.104978	0.0870789	0.100453	0.0925548	0.0741195	0.114446	0.0926937	0.091319	0.0923243	0.0967297	0.0828239	0.11297	0.0835404	0.0949779	0.142296	0.14685	0.0786087	0.110601	0.165602	0.115911	0.100402	0.0920279	0.122566	0.105363	0.119995	0.10375	0.120711	0.111959	0.120669	0.100946	0.084324	0.0975757
height.median.1106	height	median	1106	0.0923889	0.129398	0.113512	0.117654	0.117601	0.0979194	0.11558	0.0938559	0.0981675	0.100174	0.0997879	0.102041	0.0960501	0.0811234	0.105538	0.0877191	0.101074	0.0931487	0.0735702	0.114118	0.0924129	0.0916244	0.092415	0.0964292	0.0832703	0.113459	0.0841035	0.0947082	0.14194	0.147043	0.0785086	0.110025	0.165825	0.115857	0.100734	0.0925618	0.122405	0.106233	0.120488	0.104064	0.121222	0.111885	0.120528	0.10055	0.0849821	0.0978886
height.Q05.1106	height	Q05	1106	0.0309646	0.0638315	0.0570624	0.0474639	0.0569388	0.0336722	0.044552	0.0390539	0.0315552	0.0372239	0.0394013	0.0408226	0.0373877	0.0329933	0.0498279	0.0359384	0.0434087	0.0319007	0.0278014	0.0632189	0.0359794	0.0307342	0.0318681	0.0421567	0.0284989	0.0551549	0.0236482	0.0351226	0.0896328	0.0882736	0.0308096	0.0554369	0.100836	0.0564319	0.0323785	0.0349064	0.0595926	0.043901	0.061093	0.044967	0.0495512	0.0526881	0.0599419	0.0435431	0.0325147	0.0451466
height.Q10.1106	height	Q10	1106	0.0408981	0.0800897	0.068598	0.064981	0.0722937	0.0465087	0.0622503	0.0505591	0.04599	0.0508043	0.0527069	0.0555397	0.0501822	0.0437126	0.0623706	0.0454065	0.0553586	0.0436042	0.0375518	0.0743884	0.0456829	0.041568	0.0412447	0.0527585	0.0380722	0.0707646	0.0342225	0.0480544	0.10554	0.108842	0.0407736	0.0668352	0.117829	0.0701336	0.0467447	0.0441304	0.0743783	0.0559859	0.0727813	0.0552133	0.0644972	0.0645365	0.0738358	0.0535758	0.0413191	0.0569721
height.Q25.1106	height	Q25	1106	0.0646179	0.105763	0.0882666	0.0892806	0.0942701	0.0695456	0.0896532	0.069953	0.0702897	0.074608	0.073848	0.0767418	0.0744056	0.0627785	0.0827182	0.0636179	0.0762517	0.0683455	0.0552214	0.0936983	0.0660839	0.0660889	0.0652315	0.0737241	0.0581505	0.0922948	0.0602082	0.0692031	0.126086	0.129312	0.0597632	0.0885027	0.144242	0.0928547	0.0732797	0.0667554	0.099357	0.0785308	0.0966078	0.0801004	0.0919935	0.0861506	0.0976243	0.0729087	0.0607206	0.0744282
height.Q50.1106	height	Q50	1106	0.0923889	0.129398	0.113512	0.117654	0.117601	0.0979194	0.11558	0.0938559	0.0981675	0.100174	0.0997879	0.102041	0.0960501	0.0811234	0.105538	0.0877191	0.101074	0.0931487	0.0735702	0.114118	0.0924129	0.0916244	0.092415	0.0964292	0.0832703	0.113459	0.0841035	0.0947082	0.14194	0.147043	0.0785086	0.110025	0.165825	0.115857	0.100734	0.0925618	0.122405	0.106233	0.120488	0.104064	0.121222	0.111885	0.120528	0.10055	0.0849821	0.0978886
height.Q75.1106	height	Q75	1106	0.110921	0.14745	0.134707	0.143121	0.136407	0.117947	0.134623	0.111648	0.120335	0.116585	0.121577	0.121885	0.109218	0.0943718	0.122444	0.105274	0.118843	0.109964	0.088272	0.130075	0.109823	0.108577	0.112457	0.113076	0.100848	0.128153	0.0969438	0.115903	0.156626	0.161813	0.0908072	0.128855	0.179314	0.134252	0.117782	0.110087	0.143073	0.126619	0.135129	0.123252	0.138884	0.135246	0.141074	0.124918	0.100943	0.114399
height.Q90.1106	height	Q90	1106	0.120656	0.158779	0.147379	0.158563	0.15294	0.130077	0.148348	0.12271	0.133362	0.12722	0.134525	0.134698	0.117237	0.102329	0.13144	0.114163	0.129562	0.121042	0.0976104	0.139871	0.117384	0.117747	0.125267	0.122812	0.112698	0.139315	0.106053	0.127791	0.167285	0.173441	0.0986502	0.141466	0.188607	0.145765	0.12841	0.121866	0.15567	0.137392	0.143735	0.134567	0.149374	0.148422	0.152594	0.137827	0.109625	0.126339
height.Q95.1106	height	Q95	1106	0.126118	0.164776	0.152796	0.163178	0.161355	0.138683	0.155214	0.127608	0.140549	0.132248	0.1422	0.139055	0.120434	0.106487	0.135239	0.117954	0.136291	0.127412	0.101868	0.14525	0.120649	0.122577	0.129631	0.128305	0.119601	0.145624	0.110967	0.132321	0.173381	0.180788	0.103045	0.1476	0.194916	0.149442	0.133926	0.127703	0.16307	0.143716	0.148976	0.140754	0.154913	0.154624	0.16001	0.142138	0.112875	0.132488
height.SD.1106	height	SD	1106	0.0299747	0.0308792	0.0299156	0.0356651	0.0313004	0.032412	0.033496	0.0278671	0.033411	0.0293587	0.0315609	0.0306062	0.0257303	0.0225288	0.0268947	0.0262969	0.0286443	0.0291441	0.022606	0.0254943	0.0275937	0.0283757	0.0309016	0.0270288	0.028361	0.0271844	0.0268082	0.0303627	0.0255497	0.0286141	0.0218749	0.0288302	0.0293411	0.0296078	0.031268	0.0288983	0.0316841	0.0311764	0.028159	0.0297015	0.033105	0.0316403	0.0310995	0.0317244	0.025604	0.027015
height.skewness.1106	height	skewness	1106	-0.531322	-0.786454	-0.416828	-0.475947	-0.494754	-0.457986	-0.788855	-0.517659	-0.453983	-0.739393	-0.435818	-0.567217	-0.884528	-0.665044	-0.678318	-0.490725	-0.484979	-0.626583	-0.531078	-0.630375	-0.62253	-0.632866	-0.419437	-0.607434	-0.365871	-0.728091	-0.750863	-0.451077	-0.997525	-1.1955	-0.701464	-0.563964	-1.27242	-0.761558	-0.683956	-0.445123	-0.560416	-0.459927	-0.859899	-0.526766	-0.820341	-0.344297	-0.68653	-0.334851	-0.564687	-0.467757
height.kurtosis.1106	height	kurtosis	1106	2.31318	3.30239	2.42944	2.55202	2.99591	2.53336	3.30648	2.62609	2.47023	2.87793	2.72675	2.86584	3.11871	2.93224	2.91267	2.4022	2.57945	2.71449	2.66647	2.90581	2.42946	2.54287	2.25157	2.75897	2.42305	3.40375	2.73689	2.45445	4.57812	5.41863	2.80095	2.96116	5.48377	3.2994	2.6882	2.36106	2.94135	2.39832	3.35822	2.56539	3.20693	2.32318	3.46257	2.20571	2.40959	2.64384
height.minimum.1106	height	minimum	1106	-0.0101197	0.0147668	0.00224519	0.0024276	-0.0469728	-0.00793087	-0.0707911	-0.00509737	-0.00270076	-0.00378405	-0.0868194	-0.0555977	-0.00706876	-0.00434493	-0.00722469	-0.00163633	-0.0108112	-0.011046	-0.00344096	0.0137194	0.00191302	-0.00980073	-0.00189192	-0.0113742	-0.0761688	0.00468645	-0.00483998	0.00075218	0.00808217	0.00985104	-0.00342349	-0.00423262	-0.04055	-0.00621302	-0.00836242	0.00071913	-0.00489108	0.00359486	-0.0186571	-0.0331275	-0.0514162	-0.00022942	-0.0673614	-0.0226724	-0.0186709	-0.0384487
height.maximum.1106	height	maximum	1106	0.145863	0.194065	0.171961	0.186433	0.186899	0.161465	0.174532	0.150672	0.161835	0.148262	0.160426	0.162984	0.13995	0.130627	0.15297	0.135571	0.157577	0.141809	0.116638	0.162607	0.135572	0.137469	0.15062	0.147874	0.140086	0.16926	0.126546	0.154858	0.200366	0.209405	0.111902	0.171579	0.22554	0.172925	0.154037	0.147097	0.18914	0.170183	0.168347	0.158111	0.184164	0.172729	0.186995	0.161967	0.126509	0.151813
ARVI.mean.2506	ARVI	mean	2506	0.893345	0.915276	0.92585	0.914693	0.900115	0.871057	0.911571	0.928173	0.903967	0.958615	0.91451	0.912363	0.936775	0.925344	0.908207	0.889647	0.934882	0.946234	0.841333	0.907876	0.918795	0.938912	0.901637	0.912139	0.839113	0.913037	0.911931	0.916581	0.939155	0.925171	0.876131	0.925281	0.926588	0.905754	0.917201	0.859796	0.881306	0.851127	0.963719	0.889678	0.91994	0.862968	0.927918	0.93478	0.89821	0.945197
ARVI.trimmed_mean_5.2506	ARVI	trimmed_mean_5	2506	0.895841	0.917688	0.928381	0.916498	0.901231	0.871861	0.913829	0.930115	0.90483	0.962176	0.916202	0.915198	0.939478	0.927902	0.910982	0.89078	0.937244	0.949483	0.842578	0.910257	0.921113	0.942154	0.903494	0.913304	0.84177	0.914888	0.914344	0.919043	0.941063	0.927558	0.87911	0.927502	0.92695	0.90866	0.921151	0.861259	0.883732	0.853035	0.965832	0.890872	0.921959	0.865953	0.929515	0.93744	0.900808	0.948359
ARVI.trimmed_mean_10.2506	ARVI	trimmed_mean_10	2506	0.897174	0.918486	0.929688	0.917234	0.901681	0.87245	0.914635	0.930871	0.905067	0.964366	0.916952	0.916347	0.940682	0.929496	0.912501	0.89126	0.938145	0.951172	0.843405	0.911385	0.922033	0.944012	0.904284	0.913821	0.843074	0.915882	0.915553	0.920241	0.941869	0.928786	0.880957	0.928627	0.926852	0.910339	0.923263	0.862181	0.88494	0.853779	0.966874	0.891404	0.922853	0.86747	0.930068	0.938373	0.901952	0.949735
ARVI.trimmed.mean.40.2506	ARVI	trimmed_mean_40	2506	0.89952	0.92011	0.93212	0.918665	0.902559	0.874102	0.915792	0.932299	0.905621	0.968675	0.918356	0.918498	0.942448	0.933179	0.915591	0.892464	0.940062	0.953681	0.845603	0.913807	0.92354	0.948353	0.905595	0.91502	0.845901	0.918277	0.918051	0.922414	0.943336	0.931893	0.885338	0.931339	0.92629	0.914533	0.928196	0.864693	0.8874	0.854578	0.969346	0.892911	0.924751	0.870689	0.931047	0.939615	0.904055	0.951494
ARVI.median.2506	ARVI	median	2506	0.899756	0.920167	0.932219	0.918711	0.902549	0.874183	0.915895	0.932353	0.905675	0.968815	0.918383	0.918413	0.942584	0.933556	0.915789	0.892722	0.940195	0.953787	0.845734	0.913909	0.92353	0.948554	0.905625	0.915	0.845901	0.918368	0.918217	0.9225	0.943353	0.932023	0.885635	0.931499	0.926375	0.914402	0.928676	0.864856	0.887764	0.854687	0.969437	0.893062	0.924822	0.870918	0.931022	0.939661	0.90417	0.951442
ARVI.Q05.2506	ARVI	Q05	2506	0.822844	0.860753	0.863921	0.862191	0.83884	0.796525	0.847459	0.874473	0.852115	0.881741	0.853583	0.832012	0.869907	0.847592	0.82669	0.829182	0.873758	0.87187	0.763229	0.832696	0.86485	0.858374	0.835389	0.859185	0.746618	0.844962	0.85159	0.851959	0.889603	0.86057	0.78794	0.856497	0.87197	0.808946	0.825801	0.785115	0.800349	0.763355	0.904702	0.823664	0.857413	0.773188	0.873244	0.874574	0.822304	0.874847
ARVI.Q10.2506	ARVI	Q10	2506	0.846488	0.879773	0.885405	0.878896	0.855047	0.811654	0.870235	0.89243	0.865227	0.90959	0.871321	0.859724	0.896107	0.872354	0.85123	0.84436	0.893161	0.900461	0.78345	0.853578	0.885463	0.886633	0.853391	0.873957	0.772685	0.862857	0.87219	0.874128	0.905507	0.880032	0.813569	0.876635	0.882254	0.836247	0.85694	0.805029	0.824504	0.787564	0.922458	0.840996	0.875884	0.801416	0.889606	0.898172	0.848486	0.903319
ARVI.Q25.2506	ARVI	Q25	2506	0.877221	0.901643	0.913211	0.900298	0.878433	0.843123	0.896365	0.91399	0.884478	0.948799	0.896568	0.891721	0.923418	0.907117	0.887641	0.868581	0.918573	0.93469	0.818594	0.886494	0.907676	0.921777	0.880886	0.895281	0.810631	0.89158	0.899307	0.901759	0.926831	0.908136	0.85226	0.906364	0.901145	0.878808	0.897354	0.836337	0.857746	0.822901	0.947722	0.866997	0.901946	0.839166	0.911018	0.922125	0.878718	0.932808
ARVI.Q50.2506	ARVI	Q50	2506	0.899756	0.920167	0.932219	0.918711	0.902549	0.874183	0.915895	0.932353	0.905675	0.968815	0.918383	0.918413	0.942584	0.933556	0.915789	0.892722	0.940195	0.953787	0.845734	0.913909	0.92353	0.948554	0.905625	0.915	0.845901	0.918368	0.918217	0.9225	0.943353	0.932023	0.885635	0.931499	0.926375	0.914402	0.928676	0.864856	0.887764	0.854687	0.969437	0.893062	0.924822	0.870918	0.931022	0.939661	0.90417	0.951442
ARVI.Q75.2506	ARVI	Q75	2506	0.917701	0.935233	0.946619	0.933891	0.924511	0.901745	0.933514	0.948011	0.925267	0.980631	0.937466	0.941368	0.958388	0.951742	0.937236	0.913514	0.95759	0.968376	0.867834	0.936452	0.936776	0.965512	0.927917	0.932111	0.874808	0.939915	0.931898	0.939035	0.956935	0.949025	0.909255	0.950685	0.952627	0.941212	0.948625	0.887489	0.911664	0.885683	0.985804	0.915507	0.943675	0.895516	0.949514	0.954831	0.925203	0.967421
ARVI.Q90.2506	ARVI	Q90	2506	0.931124	0.947594	0.957334	0.946204	0.943074	0.923985	0.94954	0.960397	0.942005	0.98982	0.953133	0.95899	0.97148	0.965223	0.953595	0.93113	0.971556	0.981237	0.891941	0.953916	0.947705	0.977087	0.944785	0.947034	0.896405	0.955423	0.943346	0.951541	0.968056	0.960654	0.923439	0.965293	0.97375	0.960881	0.962463	0.905878	0.929695	0.91173	0.997407	0.935101	0.958389	0.914181	0.963734	0.968229	0.940976	0.98105
ARVI.Q95.2506	ARVI	Q95	2506	0.938877	0.95463	0.963311	0.953072	0.952644	0.935905	0.959493	0.967441	0.951545	0.995582	0.961881	0.96827	0.979402	0.974417	0.963415	0.941324	0.979419	0.987892	0.904332	0.964014	0.954499	0.984156	0.954079	0.955436	0.907363	0.963298	0.949653	0.958432	0.974121	0.96746	0.931359	0.973432	0.98259	0.971524	0.970253	0.918307	0.939555	0.924341	1.00342	0.94643	0.966166	0.924771	0.971928	0.975529	0.950312	0.988465
ARVI.SD.2506	ARVI	SD	2506	0.0356611	0.0316606	0.030981	0.0292159	0.035019	0.0423228	0.0351677	0.029739	0.0312259	0.0356579	0.033718	0.0430655	0.0345652	0.0394992	0.0428613	0.0347725	0.0346786	0.0359351	0.0422872	0.0422099	0.0291698	0.0392438	0.0375995	0.0297544	0.0501798	0.0368094	0.0311351	0.0334749	0.027208	0.0338447	0.0443282	0.0365831	0.0346668	0.0502502	0.046407	0.0403424	0.0434906	0.0492464	0.031212	0.037703	0.0342705	0.0469971	0.0312027	0.0326822	0.0394688	0.0355724
ARVI.skewness.2506	ARVI	skewness	2506	-1.26374	-2.01916	-1.40177	-1.35276	-0.521048	-0.294203	-1.31657	-1.27624	-0.535667	-1.82698	-0.865866	-1.20117	-1.59889	-1.15766	-1.19634	-0.552363	-1.50748	-1.65388	-0.509211	-1.12024	-1.65487	-1.45912	-0.93192	-0.678852	-0.87534	-0.792873	-1.49617	-1.44303	-1.47603	-1.2153	-1.02387	-1.05563	-0.13428	-0.948724	-1.53552	-0.609011	-0.985659	-0.630496	-1.16296	-0.566322	-1.09393	-1.10157	-0.983595	-1.79886	-1.18005	-1.72806
ARVI.kurtosis.2506	ARVI	kurtosis	2506	5.6399	12.5778	5.68534	7.67733	3.58361	2.67843	6.81565	6.46625	4.22371	7.18575	4.54841	5.9073	7.73448	5.14468	5.53768	3.75646	8.2794	6.86214	3.70331	5.76368	8.14265	6.09273	5.10475	4.16281	4.24292	3.7634	6.85279	6.99528	7.41137	5.1859	3.96346	4.81635	2.69684	4.16766	6.43524	3.59777	4.82741	3.86032	5.10595	3.91642	5.44025	4.94217	5.41131	9.51099	5.57676	7.75758
ARVI.minimum.2506	ARVI	minimum	2506	0.650797	0.596037	0.752893	0.657661	0.737823	0.736743	0.689283	0.710153	0.723438	0.728889	0.706848	0.622404	0.687892	0.698547	0.663379	0.719175	0.632234	0.736872	0.649479	0.603081	0.7011	0.632984	0.655925	0.744243	0.584999	0.703513	0.686403	0.642138	0.725479	0.727822	0.671302	0.74208	0.769494	0.653862	0.627045	0.678271	0.607814	0.58816	0.781769	0.612019	0.669176	0.574205	0.728199	0.630569	0.637278	0.709827
ARVI.maximum.2506	ARVI	maximum	2506	0.972966	0.989417	0.991907	1.0102	1.00054	0.984507	1.00783	1.01324	1.00151	1.05337	1.00672	1.05223	1.02857	1.04753	1.08062	0.995356	1.03213	1.08086	0.982339	1.03681	1.0118	1.03708	0.999703	1.0364	0.971925	1.00515	1.00758	0.995922	1.00963	1.00716	0.958719	1.0258	1.01215	1.03652	1.01337	0.996926	0.996227	0.980716	1.0461	1.00729	0.996759	0.977782	1.00943	1.01732	0.992172	1.03606
blue.mean.2506	blue	mean	2506	110.756	93.4651	85.9408	116.402	122.818	99.6838	109.284	101.805	118.662	103.083	105.31	132.279	107.184	119.507	134.518	111.68	118.115	114.392	123.434	123.256	95.6144	118.181	111.837	119.166	93.0636	119.547	92.3435	106.606	91.4731	99.5946	118.22	126.379	91.4272	123.375	124.007	120.623	136.062	116.656	85.9782	141.63	117.431	123.978	108.681	92.4965	106.744	98.9296
blue.trimmed_mean_5.2506	blue	trimmed_mean_5	2506	110.872	92.9887	86.0094	117.325	123.899	100.5	109.384	101.97	120.05	102.614	105.261	132.888	107.235	119.711	135.332	111.94	118.766	114.723	123.81	124.148	95.0758	118.584	111.922	119.659	92.4978	120.218	91.6084	106.568	91.9249	99.3001	118.512	127.423	91.9933	123.986	124.479	121.119	137.671	117.299	86.4729	143.175	118.136	124.391	109.174	93.1937	107.273	99.6026
blue.trimmed_mean_10.2506	blue	trimmed_mean_10	2506	111.055	92.7226	86.1237	117.913	124.522	101.227	109.374	102.144	121.025	102.146	105.262	133.241	107.226	119.783	135.879	112.041	119.124	114.927	124.049	124.622	94.7103	118.834	111.997	119.903	92.2327	120.586	91.1217	106.679	92.3303	99.0631	118.713	128.036	92.5659	124.294	124.734	121.395	138.672	117.634	87.1639	144.15	118.552	124.642	109.486	94.1007	107.727	100.076
blue.trimmed.mean.40.2506	blue	trimmed_mean_40	2506	111.405	92.1744	87.0098	119.451	125.76	103.522	109.408	102.584	124.038	100.625	105.353	134.792	106.76	119.884	137.581	112.166	120.349	115.782	124.537	125.943	93.691	119.48	112.259	120.308	91.7088	121.851	89.8373	107.209	93.3813	98.2015	119.295	129.696	94.4546	125.121	125.374	121.982	141.209	118.61	89.8551	146.947	119.812	125.557	110.492	97.1646	109.123	101.167
blue.median.2506	blue	median	2506	111	92	87	119	126	104	110	103	124	101	105	135	107	120	138	112	120	116	125	126	94	120	112	120	92	122	90	107	93	98	119	130	95	125	125	122	141	119	90	147	120	126	111	97	109	101
blue.Q05.2506	blue	Q05	2506	45	22	22	38	52	34	39	32	50	49	41	55	37	57	59	51	40	57	67	48	31	61	53	51	31	35	34	38	29	23	63	57	22	45	62	59	62	53	15	67.15	35	52	37	18	47	36
blue.Q10.2506	blue	Q10	2506	58	35	33	55	68	48	52	46	65	59	52	70	50	69	75	64	55	70	79	63	42	74	64	64	42	51	44	52	44	38	75	72	37	60	76	73	80	68	25	85	51	67	52	32	61	51
blue.Q25.2506	blue	Q25	2506	82	59	57	85	95	75	77	72	94	77	75	100	75	92	104	86	85	91	100	92	64	95	86	90	64	83	64	77	68	65	96	100	64	89	99	95	110	92	57	115	82	94	79	63	85	75
blue.Q50.2506	blue	Q50	2506	111	92	87	119	126	104	110	103	124	101	105	135	107	120	138	112	120	116	125	126	94	120	112	120	92	122	90	107	93	98	119	130	95	125	125	122	141	119	90	147	120	126	111	97	109	101
blue.Q75.2506	blue	Q75	2506	141	126	115	151	154	126	142	133	147	127	135	166	139	147	167	138	153	138	148	157	125	142	139	150	120	158	119	136	116	133	141	156	121	159	150	147	167	142	117	173	155	155	140	124	130	125
blue.Q90.2506	blue	Q90	2506	162	154	137	173	173	144	167	156	163	152	158	191	165	170	189	159	178	157	166	180	152	161	159	172	146	185	145	160	135	164	160	176	140	184	170	167	184	163	137	190	180	178	163	142	148	143
blue.Q95.2506	blue	Q95	2506	173	170	148	184	182	153	180	168	171	165	170	204	178	181	200	170	190	168	176	190	167	171	170	183	161	198	159	173	146	180	170	185	150	196	181	177	192	173	147	198	192	191	175	153	158	153
blue.SD.2506	blue	SD	2506	39.6732	44.9685	38.6711	44.5805	39.9849	36.4493	43.4329	41.3413	37.8183	35.406	39.9187	45.1247	43.1925	37.9457	43.0607	36.2541	45.5879	33.7396	33.1592	43.7181	41.5305	33.6642	36.1131	40.3632	39.4406	49.5321	38.143	41.1112	35.2506	47.0206	32.4707	39.5579	38.7481	46.2749	35.979	35.8104	40.109	36.2194	40.6063	40.4095	48.1242	41.9891	41.9208	41.2225	33.1768	35.5459
blue.skewness.2506	blue	skewness	2506	-0.0479708	0.136858	-0.0422834	-0.276213	-0.355385	-0.355944	-0.0229919	-0.0544873	-0.539146	0.221336	0.0139496	-0.198407	0.00235258	-0.063611	-0.275593	-0.0923217	-0.187768	-0.15531	-0.159537	-0.263467	0.183283	-0.181271	-0.0363994	-0.15523	0.196099	-0.172029	0.28019	-0.00594165	-0.185603	0.101182	-0.136222	-0.381773	-0.226635	-0.164142	-0.186661	-0.189017	-0.580646	-0.250352	-0.239144	-0.549847	-0.187126	-0.144708	-0.161758	-0.297479	-0.254482	-0.270055
blue.kurtosis.2506	blue	kurtosis	2506	2.45344	2.38172	2.27918	2.4477	2.5752	2.67665	2.41743	2.43256	2.86319	2.63076	2.4273	2.45409	2.36891	2.47123	2.52715	2.60806	2.35185	2.76761	2.66423	2.43608	2.41851	2.80656	2.53124	2.40777	2.64054	2.28893	2.63455	2.53636	2.81865	2.40024	2.71563	2.76255	2.40233	2.32977	2.66758	2.57903	2.94962	2.77921	2.23401	2.84272	2.31416	2.51479	2.51656	2.38428	2.78467	2.77962
blue.minimum.2506	blue	minimum	2506	0	0	0	0	0	0	0	0	0	0	0	0	0	0	0	0	0	0	15	0	0	0	0	0	0	0	0	0	0	0	16	0	0	0	0	0	0	0	0	0	0	0	0	0	0	0
blue.maximum.2506	blue	maximum	2506	234	221	205	226	225	214	226	229	229	231	235	238	230	228	250	224	236	225	222	244	223	227	229	229	230	233	242	238	219	255	214	230	200	238	226	225	233	233	213	231	237	233	221	217	214	225
cired.mean.2506	cired	mean	2506	10.311	12.7471	15.4207	10.1305	9.19607	9.13216	11.3277	13.1859	10.1953	20.2883	11.6768	10.4909	14.4121	11.661	9.6513	9.4085	12.735	12.7867	7.07877	10.4177	13.0667	12.3484	9.95244	10.8682	8.40454	11.3956	12.5469	11.8333	15.7977	16.4455	8.90292	10.9359	15.4964	10.4812	10.6797	8.30847	8.33475	7.89516	20.0836	8.22157	12.1679	8.11986	12.8139	15.2061	11.0413	15.0451
cired.trimmed_mean_5.2506	cired	trimmed_mean_5	2506	10.258	12.5394	15.2484	9.95037	8.9963	8.94479	11.1115	13.0507	10.0646	20.3378	11.5556	10.3168	14.237	11.5643	9.47679	9.31158	12.5205	12.8295	6.96971	10.2118	12.9788	12.327	9.92504	10.7198	8.26266	11.1024	12.5086	11.6914	15.3584	16.0845	8.72204	10.7596	14.7098	10.2554	10.5859	8.07252	8.16106	7.75401	19.1043	7.9696	11.8017	7.98154	12.4376	14.8891	10.6133	14.6765
cired.trimmed_mean_10.2506	cired	trimmed_mean_10	2506	10.2485	12.4547	15.2002	9.87629	8.90245	8.85156	11.0637	12.9917	10.0075	20.4182	11.5012	10.2323	14.1423	11.5183	9.38883	9.28179	12.4123	12.8798	6.9492	10.1059	12.9557	12.3546	9.93043	10.6438	8.21803	10.9626	12.5065	11.6359	15.1617	15.9186	8.71806	10.6636	14.3108	10.1448	10.543	8.01699	8.09216	7.69039	18.4881	7.89125	11.6276	7.92663	12.2638	14.7482	10.529	14.5294
cired.trimmed.mean.40.2506	cired	trimmed_mean_40	2506	10.255	12.256	15.0888	9.76782	8.7418	8.65435	10.9804	12.8865	9.86539	20.7942	11.3766	10.0464	13.9157	11.3156	9.19932	9.19707	12.1725	13.0882	6.94375	9.89368	12.9076	12.5446	9.99872	10.4937	8.08426	10.6362	12.5319	11.5261	14.7292	15.5988	8.76215	10.4077	13.4288	9.89372	10.3866	7.8807	7.98187	7.58337	17.0334	7.72798	11.3059	7.85007	11.9507	14.4121	10.4194	14.2093
cired.median.2506	cired	median	2506	10.2532	12.2457	15.082	9.77589	8.73281	8.65916	10.9791	12.89	9.85385	20.8116	11.3794	10.0355	13.9308	11.2965	9.20799	9.18692	12.1458	13.0945	6.93899	9.88322	12.9084	12.5496	10.002	10.4825	8.0827	10.6123	12.5482	11.5203	14.7161	15.6027	8.76295	10.3907	13.3785	9.88269	10.3596	7.8799	7.98348	7.58712	16.9578	7.7074	11.2891	7.85427	11.9361	14.3884	10.4104	14.2179
cired.Q05.2506	cired	Q05	2506	5.87852	6.80769	8.61261	5.8597	5.62259	5.81675	6.08757	7.40968	6.95832	8.86335	7.07442	5.45507	7.31795	6.43297	5.43965	6.3067	6.61329	7.13643	4.43028	5.71562	6.88531	6.57972	6.14418	6.34609	4.83317	5.53022	7.08308	6.73038	9.19794	7.98031	5.12469	6.32613	9.41153	5.31896	5.59918	4.97878	4.84103	4.89786	9.99025	4.92442	5.79049	4.53542	7.05984	8.20034	6.33366	8.79138
cired.Q10.2506	cired	Q10	2506	6.62772	7.74877	9.92407	6.55905	6.21824	6.26106	7.10724	8.55115	7.83385	10.6415	7.91288	6.29685	8.44755	7.27721	6.05542	6.96456	7.63956	8.34949	4.84813	6.42024	8.02433	7.62595	6.93466	7.02173	5.43935	6.31354	8.13466	7.69951	10.4887	9.30219	5.69629	7.06966	10.2623	5.99551	6.46276	5.44049	5.37441	5.41223	11.53	5.40468	6.65842	5.08286	7.95159	9.5552	7.27724	10.2231
cired.Q25.2506	cired	Q25	2506	8.34057	9.70403	12.5351	7.85236	7.32691	7.21277	8.79434	10.5586	8.81617	14.983	9.53778	7.89846	10.687	9.05412	7.36973	8.03777	9.59011	10.671	5.74088	7.92389	10.2798	9.68018	8.32479	8.42965	6.57215	8.04798	10.1842	9.37955	12.3697	11.9574	6.97438	8.48711	11.5496	7.50553	8.2079	6.44427	6.47157	6.3806	13.7731	6.3355	8.53002	6.27391	9.71506	11.8676	8.96166	12.1287
cired.Q50.2506	cired	Q50	2506	10.2532	12.2457	15.082	9.77589	8.73281	8.65916	10.9791	12.89	9.85385	20.8116	11.3794	10.0355	13.9308	11.2965	9.20799	9.18692	12.1458	13.0945	6.93899	9.88322	12.9084	12.5496	10.002	10.4825	8.0827	10.6123	12.5482	11.5203	14.7161	15.6027	8.76295	10.3907	13.3785	9.88269	10.3596	7.8799	7.98348	7.58712	16.9578	7.7074	11.2891	7.85427	11.9361	14.3884	10.4104	14.2179
cired.Q75.2506	cired	Q75	2506	12.1369	15.2249	17.9434	11.8529	10.4434	10.4729	13.3553	15.3665	11.1951	25.685	13.5037	12.5696	17.6426	14.1405	11.4264	10.5951	15.22	15.0163	8.1169	12.2896	15.6963	14.8852	11.4769	12.8225	9.91254	13.9068	14.8052	13.8485	17.977	19.8579	10.4146	12.9142	17.1342	12.7887	12.9811	9.61683	9.69656	8.95968	23.1799	9.42778	14.7221	9.54501	14.7741	17.618	12.1083	16.9556
cired.Q90.2506	cired	Q90	2506	13.8748	18.2103	20.9703	14.1226	12.7743	12.683	15.5472	18.2044	12.963	28.836	15.7814	15.281	21.0483	16.3972	13.7962	11.9742	18.5671	16.6763	9.27455	15.1078	18.1019	16.6156	12.8269	15.267	11.6327	17.4029	16.8753	16.3265	22.4146	24.5212	11.7145	15.5608	23.7368	15.7656	15.1406	11.2803	11.6055	10.7637	33.6628	11.368	18.7733	11.438	18.7187	21.824	14.6003	20.6726
cired.Q95.2506	cired	Q95	2506	14.9267	20.3127	23.2175	15.6996	14.5285	14.1564	17.482	19.9922	14.4241	30.5032	17.261	17.0847	23.2954	17.6529	15.5332	13.0986	20.8197	17.503	10.1066	17.1589	19.7471	17.6213	13.6365	16.737	12.6257	19.8907	18.095	17.8981	25.8443	28.0877	12.6351	17.1939	28.5995	17.6819	16.4986	12.556	13.1707	12.0856	41.6253	12.8223	21.8358	12.8069	21.9564	24.5643	17.6719	24.0771
cired.SD.2506	cired	SD	2506	2.7705	4.24049	4.4297	3.14204	2.75841	2.65178	3.69276	3.84235	2.33887	6.74479	3.10872	3.59349	4.93095	3.50261	3.14208	2.16993	4.38135	3.139	1.88137	3.49516	3.92586	3.49376	2.31035	3.25419	2.66509	4.5057	3.35801	3.4668	5.49579	6.23662	2.79327	3.39073	6.76071	3.93047	3.34708	2.81073	2.64695	2.23241	9.80287	2.85765	5.01832	2.55949	4.69273	5.17276	4.04191	4.89571
cired.skewness.2506	cired	skewness	2506	0.28843	0.849279	0.699822	1.00221	1.27631	1.1603	1.12167	0.63885	1.25368	-0.151416	0.637404	0.778346	0.524317	0.415346	0.892852	1.22622	0.785253	-0.240536	1.26467	0.916387	0.341723	0.0657035	0.209369	0.758689	1.84094	1.03057	0.14929	0.795055	1.82828	0.950719	1.74142	0.870287	2.69518	0.949828	0.459908	2.31612	1.32082	1.19672	1.72712	2.31505	1.18001	0.944617	1.53851	1.33595	2.68863	1.57164
cired.kurtosis.2506	cired	kurtosis	2506	3.06705	4.4908	4.45866	4.98145	5.60295	4.92683	6.04436	4.07135	6.96297	2.1254	3.70451	3.89318	3.07592	2.88117	4.16062	8.82571	3.85388	2.65511	7.8416	4.06938	3.12691	2.8411	3.34934	3.99588	15.2928	4.51206	2.85422	4.82343	9.47798	4.46525	10.689	4.08002	13.99	4.49105	3.18714	14.4113	7.02939	5.94238	6.43476	13.7698	5.00816	4.98937	7.1202	7.28099	14.9951	7.59576
cired.minimum.2506	cired	minimum	2506	3.9648	3.19241	5.006	3.19984	3.80211	3.88535	3.81915	3.79432	4.0454	4.62992	4.28305	3.20513	3.51414	3.87981	3.39508	3.84922	3.41476	4.02711	3.49311	3.18355	3.68488	3.68272	3.58574	4.19406	3.08159	3.44777	3.42345	3.98727	4.66823	3.86231	3.83392	4.07015	4.79173	3.51533	3.52574	3.57555	3.19952	3.36889	5.47362	3.39163	3.49342	3.25282	3.8197	3.4803	3.68197	4.20898
cired.maximum.2506	cired	maximum	2506	24.3183	40.9459	40.8737	29.649	24.7594	26.8943	37.3593	35.7262	27.0415	41.6357	28.4898	31.1876	39.2685	36.896	27.845	31.5697	36.0152	26.1431	23.333	28.6165	34.0085	28.674	22.1712	34.2408	46.5444	37.8676	25.1667	36.9128	60.1649	50.9131	34.9581	30.7732	79.8296	36.6562	31.5139	35.9273	29.5508	25.0494	79.9101	34.0351	43.3275	29.8281	48.9722	62.7565	46.6671	46.5984
coltot.mean.2506	coltot	mean	2506	486.977	460.2	342.241	471.082	503.98	488.236	473.089	471.766	498.712	355.09	486.478	522.56	474.175	486.655	535.464	502.623	495.231	472.311	553.429	511.654	476.629	482.744	498.013	520.39	512.106	508.528	469.011	482.376	453.994	418.756	507.312	504.736	419.649	491.493	491.134	524.022	537.75	517.584	391.812	542.424	495.636	527.032	468.946	404.286	479.055	444.183
coltot.trimmed_mean_5.2506	coltot	trimmed_mean_5	2506	491.343	464.932	344.463	477.736	510.819	497.869	478.954	477.6	507.313	354.243	492.207	528.227	479.617	490.836	540.481	508.424	500.705	477.039	559.906	517.158	480.279	487.732	501.835	526.325	517.396	514.37	472.229	487.166	460.416	422.355	514.408	510.282	426.047	496.07	496.766	531.454	545.051	524.434	397.741	550.752	501.673	532.41	475.035	410.807	488.338	450.516
coltot.trimmed_mean_10.2506	coltot	trimmed_mean_10	2506	493.663	467.533	346.654	481.67	514.427	503.876	481.545	481.067	512.18	353.196	495.129	531.304	482.144	492.478	543.345	511.794	503.795	479.619	562.315	520.003	481.79	490.449	503.73	529.075	519.791	517.873	473.421	489.73	464.017	424.381	517.195	513.002	430.312	498.517	499.316	534.389	548.844	528.203	403.891	555.004	505.033	535.143	478.315	416.592	494.945	454.088
coltot.trimmed.mean.40.2506	coltot	trimmed_mean_40	2506	499.331	474.039	352.651	490.553	521.876	518.943	486.837	490.634	525.136	349.613	502.107	540.141	487.789	496.483	550.76	523.596	513.434	488.12	566.514	527.844	485.365	497.235	508.103	534.398	525.723	528.422	475.755	496.723	473.067	428.725	523.509	519.785	440.439	504.462	504.751	540.179	558.295	537.911	416.611	565.857	514.118	542.363	485.938	432.257	507.835	462.803
coltot.median.2506	coltot	median	2506	500	474	353	491	522	520	487	491	526	349	503	541	488	496	551	524	514	489	567	528	485	498	508	535	526	529	476	497	473	429	524	520	441	505	505	540	559	538	417	566	514	543	487	433	508	463
coltot.Q05.2506	coltot	Q05	2506	292	238	116	220	294	241.5	246	249	265	179	281	305	265	307	337	309	274	284	409	307	297	290	332	335	340	278	300	280	245	189	326.65	308	165	267	302	333	334	322	96	325	262	335	237	128	213	228
coltot.Q10.2506	coltot	Q10	2506	341	293	159	287	354	321	312	307	335	212	336	357	319	352	385	357	325	331	456	354	339	345	374	387	388	330	343	330	304	244	386	356	232	317	357	395	390	379	159	391	317	383	301	192	307	287
coltot.Q25.2506	coltot	Q25	2506	417	380	255	391	441	431	396	398	431	274	419	447	402	420	466	437	413	405	515	438	409	421	442	465	458	425	408	411	388	334	460	439	338	407	431	470	476	462	307	479	412	461	394	320	426	374
coltot.Q50.2506	coltot	Q50	2506	500	474	353	491	522	520	487	491	526	349	503	541	488	496	551	524	514	489	567	528	485	498	508	535	526	529	476	497	473	429	524	520	441	505	505	540	559	538	417	566	514	543	487	433	508	463
coltot.Q75.2506	coltot	Q75	2506	569	554	439	573	588	574	566	562	589.25	433	570	614	562	564	619	581	591	551	610	601	554	557	565	594	580	607	539	566	537	516	574	587	522	590	566	598	620	592	506	628	595	608	561	512	564.5	532
coltot.Q90.2506	coltot	Q90	2506	616	607	501	625	628	606	621	608	625	511	615	663	612	613	663	618	640	592	639	647	605	601	608	636	620	656	590	614	577	578	613	633	572	647	610	639	657	628	560	664	647	651	613	558	600	574
coltot.Q95.2506	coltot	Q95	2506	639	633	532	647	646	622	647	630	641	549	638	685	636	635	683	637	662	614	653	666	629	623	630	655	642	678	615	638	596	612	634	653	596	672	631	658	673	644	585	679	668	670	637	581	618	594
coltot.SD.2506	coltot	SD	2506	107.94	121.57	126.04	130.635	110.011	117.498	123.481	117.827	118.77	111.954	110.993	118.465	115.944	103.03	107.808	104.069	121.685	103.62	81.7584	113.721	104.037	102.004	92.0439	100.335	95.6297	124.753	97.3502	111.644	109.381	128.411	97.5393	108.681	131.468	125.002	103.118	103.345	107.993	101.63	145.483	112.376	126.741	105.478	122.073	138.194	119.038	113.638
coltot.skewness.2506	coltot	skewness	2506	-0.585942	-0.533967	-0.279158	-0.69247	-0.906843	-1.22811	-0.657416	-0.702494	-1.04546	0.134362	-0.757107	-0.674313	-0.668999	-0.594582	-0.680161	-0.84894	-0.623083	-0.677603	-1.50259	-0.686984	-0.51863	-0.742475	-0.647651	-0.929845	-0.929487	-0.637301	-0.498258	-0.633208	-0.84888	-0.389203	-1.23114	-0.760918	-0.675324	-0.481299	-0.845529	-1.12446	-1.03724	-1.0647	-0.633935	-1.08988	-0.635085	-0.756836	-0.700478	-0.703032	-1.18072	-0.781732
coltot.kurtosis.2506	coltot	kurtosis	2506	3.11286	2.85822	2.35195	3.03625	3.77918	4.31189	3.29855	3.12285	3.92443	2.53445	3.48317	3.08268	3.32453	3.32477	3.20796	3.54713	2.92084	3.26371	6.96997	3.19084	3.17994	3.53209	3.50113	4.19982	4.41071	2.83777	3.3538	3.21082	3.54021	2.73349	5.34772	3.55303	2.93698	2.70054	3.98407	4.79211	4.24528	4.32174	2.60535	4.22763	2.89637	3.49375	3.23147	2.75072	4.08098	3.32184
coltot.minimum.2506	coltot	minimum	2506	51	23	5	5	15	10	8	22	9	11	21	45	15	38	30	11	15	4	74	18	18	29	45	26	48	35	58	28	31	1	52	15	7	31	38	25	12	22	3	26	21	33	2	2	30	14
coltot.maximum.2506	coltot	maximum	2506	728	710	664	720	723	707	735	722	722	706	730	743	736	730	750	720	736	716	724	743	718	736	726	727	732	738	741	732	705	753	718	728	699	740	725	719	730	722	683	730	747	731	720	718	714	696
EVI.mean.2506	EVI	mean	2506	0.813175	0.88892	0.77438	0.833303	0.828612	0.800539	0.817954	0.878167	0.816503	0.809684	0.83831	0.85455	0.910366	0.819157	0.842901	0.784729	0.88681	0.822315	0.780731	0.853891	0.910932	0.841657	0.801488	0.904803	0.800737	0.893816	0.870799	0.857581	0.931555	0.907053	0.761543	0.862249	0.854657	0.82151	0.805224	0.77541	0.8061	0.755536	0.848402	0.830447	0.907084	0.797436	0.879594	0.829853	0.833117	0.874815
EVI.trimmed_mean_5.2506	EVI	trimmed_mean_5	2506	0.816962	0.896396	0.779888	0.84034	0.833308	0.807024	0.822204	0.885797	0.822102	0.816141	0.843007	0.859763	0.919922	0.822787	0.846761	0.788831	0.894873	0.828011	0.78219	0.860396	0.920144	0.845462	0.80467	0.913037	0.804619	0.901381	0.877742	0.864271	0.941362	0.915372	0.761825	0.867242	0.861813	0.82555	0.807403	0.776289	0.809756	0.757563	0.853808	0.834935	0.914081	0.800568	0.886257	0.838055	0.840298	0.882722
EVI.trimmed_mean_10.2506	EVI	trimmed_mean_10	2506	0.819836	0.901736	0.785103	0.845798	0.836869	0.81253	0.82541	0.891612	0.826724	0.822285	0.846663	0.863718	0.928132	0.825611	0.849952	0.792263	0.901094	0.83317	0.783091	0.865173	0.92704	0.849324	0.807178	0.919066	0.807574	0.906479	0.883259	0.869722	0.948448	0.921306	0.761866	0.870382	0.868049	0.828345	0.808911	0.776683	0.81178	0.758945	0.858118	0.838064	0.919063	0.802998	0.891105	0.845288	0.846794	0.889486
EVI.trimmed.mean.40.2506	EVI	trimmed_mean_40	2506	0.82781	0.917125	0.806091	0.861723	0.846232	0.829288	0.835939	0.908955	0.843787	0.844809	0.856041	0.872761	0.951695	0.834215	0.861138	0.80419	0.917369	0.851094	0.786541	0.876399	0.944239	0.863334	0.811769	0.93289	0.815606	0.917625	0.896786	0.885191	0.968259	0.933951	0.763133	0.877669	0.883646	0.834298	0.811549	0.777412	0.81613	0.762264	0.875408	0.84528	0.931955	0.810063	0.902457	0.871785	0.870266	0.909614
EVI.median.2506	EVI	median	2506	0.82773	0.918502	0.807488	0.862633	0.847324	0.830318	0.837448	0.91011	0.844857	0.845598	0.85638	0.873279	0.953706	0.834492	0.861939	0.804691	0.918152	0.852751	0.787549	0.876754	0.945198	0.865363	0.811708	0.933421	0.81566	0.91797	0.897492	0.885756	0.969243	0.934425	0.764273	0.878403	0.884373	0.83413	0.81109	0.778259	0.816368	0.762083	0.878135	0.845138	0.933165	0.809988	0.902755	0.874034	0.872344	0.91046
EVI.Q05.2506	EVI	Q05	2506	0.591351	0.657861	0.526989	0.597273	0.619102	0.574571	0.602951	0.621654	0.575397	0.534862	0.60058	0.628622	0.594148	0.595076	0.624193	0.579357	0.636282	0.569745	0.611458	0.628986	0.640577	0.583005	0.596789	0.654529	0.606561	0.662604	0.608273	0.595453	0.65904	0.642566	0.588212	0.646236	0.578892	0.620035	0.589201	0.595694	0.623002	0.574431	0.569744	0.622707	0.66835	0.606093	0.634508	0.54802	0.563553	0.598269
EVI.Q10.2506	EVI	Q10	2506	0.638556	0.724313	0.565353	0.654959	0.674133	0.624172	0.650338	0.690031	0.627253	0.584309	0.658177	0.683746	0.670222	0.643125	0.675803	0.618943	0.700472	0.620092	0.644005	0.692265	0.714725	0.632649	0.646679	0.724891	0.653541	0.732836	0.668235	0.658693	0.738625	0.719082	0.619876	0.703696	0.652916	0.674728	0.631425	0.630583	0.673032	0.610426	0.620664	0.669687	0.735407	0.648397	0.698527	0.60584	0.616445	0.658893
EVI.Q25.2506	EVI	Q25	2506	0.728243	0.826149	0.667585	0.764427	0.765022	0.738439	0.739912	0.802749	0.732923	0.713444	0.760873	0.784961	0.827104	0.734228	0.770429	0.706479	0.824016	0.7296	0.70291	0.797133	0.843898	0.742748	0.730477	0.843752	0.738577	0.842564	0.795331	0.776297	0.869587	0.845312	0.679559	0.79886	0.783063	0.759138	0.712884	0.69801	0.746445	0.680022	0.727047	0.761582	0.844201	0.728481	0.805783	0.738138	0.742413	0.794265
EVI.Q50.2506	EVI	Q50	2506	0.82773	0.918502	0.807488	0.862633	0.847324	0.830318	0.837448	0.91011	0.844857	0.845598	0.85638	0.873279	0.953706	0.834492	0.861939	0.804691	0.918152	0.852751	0.787549	0.876754	0.945198	0.865363	0.811708	0.933421	0.81566	0.91797	0.897492	0.885756	0.969243	0.934425	0.764273	0.878403	0.884373	0.83413	0.81109	0.778259	0.816368	0.762083	0.878135	0.845138	0.933165	0.809988	0.902755	0.874034	0.872344	0.91046
EVI.Q75.2506	EVI	Q75	2506	0.909776	0.97328	0.891799	0.922422	0.90735	0.883227	0.905433	0.972209	0.914218	0.923686	0.932227	0.943007	1.02562	0.914823	0.924876	0.873544	0.976747	0.930262	0.862105	0.933326	1.00785	0.951958	0.885026	0.993736	0.874977	0.971563	0.972755	0.960621	1.02248	1.0002	0.842347	0.941956	0.951595	0.897499	0.905395	0.854732	0.876254	0.837054	0.978211	0.914625	0.99166	0.877113	0.975997	0.943857	0.940924	0.980549
EVI.Q90.2506	EVI	Q90	2506	0.960463	1.00717	0.923997	0.957552	0.950748	0.916667	0.954194	1.01228	0.957434	0.966417	0.983698	0.988981	1.06582	0.970029	0.977376	0.913065	1.01266	0.970676	0.911593	0.970643	1.04276	1.00642	0.934845	1.03035	0.9193	1.01105	1.01885	1.00292	1.05814	1.04215	0.904226	0.993734	0.993518	0.944692	0.966932	0.918357	0.926141	0.889076	1.03224	0.962042	1.0347	0.922176	1.01694	0.975679	0.979153	1.01862
EVI.Q95.2506	EVI	Q95	2506	0.98353	1.02595	0.936545	0.975109	0.975276	0.935001	0.977572	1.03373	0.976182	0.983232	1.01149	1.01164	1.08449	0.992254	1.00599	0.932404	1.02995	0.988625	0.931744	0.992561	1.05808	1.03266	0.959656	1.04753	0.942884	1.0292	1.03917	1.02315	1.07866	1.06622	0.931584	1.01983	1.02028	0.970476	0.992472	0.9477	0.949181	0.911397	1.05276	0.983913	1.05622	0.945294	1.03701	0.989582	0.995234	1.03751
EVI.SD.2506	EVI	SD	2506	0.120421	0.113501	0.134322	0.116447	0.107592	0.110711	0.114814	0.125468	0.123211	0.140762	0.123568	0.116191	0.149978	0.121707	0.113911	0.110419	0.12034	0.131422	0.10094	0.108656	0.127654	0.13929	0.109156	0.119445	0.10128	0.109266	0.131378	0.130944	0.128309	0.127386	0.105831	0.111098	0.131034	0.104731	0.124856	0.106866	0.098172	0.103907	0.153783	0.110314	0.116989	0.103482	0.123069	0.139978	0.135636	0.136612
EVI.skewness.2506	EVI	skewness	2506	-0.429405	-0.988454	-0.544654	-0.8799	-0.668021	-0.894717	-0.531626	-0.892586	-0.655099	-0.671095	-0.562697	-0.662077	-0.931144	-0.412999	-0.532926	-0.531911	-0.999142	-0.613863	-0.184107	-0.914924	-1.03688	-0.431649	-0.410807	-1.01989	-0.585665	-1.05794	-0.763274	-0.732895	-1.17469	-0.997888	-0.0314073	-0.669048	-0.850848	-0.579604	-0.216471	-0.0963723	-0.539661	-0.247051	-0.455522	-0.581624	-0.909891	-0.447439	-0.774577	-0.812019	-0.763841	-0.856742
EVI.kurtosis.2506	EVI	kurtosis	2506	2.39231	3.57472	2.07642	3.10121	3.07501	3.07784	2.62422	3.19302	2.57199	2.3929	2.77379	2.95254	3.05026	2.41692	2.72836	2.40891	3.42839	2.3895	2.19056	3.46296	3.47271	2.33683	2.60004	3.56836	2.9294	3.85902	2.88196	2.79424	3.96577	3.66488	2.24355	3.17977	3.15146	3.08091	2.23234	2.41886	3.12787	2.31894	2.15915	2.81435	3.4679	2.60441	3.05429	2.62259	2.59344	2.95288
EVI.minimum.2506	EVI	minimum	2506	0.468595	0.449814	0.451071	0.453537	0.462589	0.445433	0.455596	0.448339	0.454977	0.453369	0.461524	0.468323	0.469866	0.478873	0.493948	0.467055	0.466303	0.468805	0.466602	0.462081	0.459382	0.46914	0.477846	0.468982	0.460246	0.47846	0.454617	0.451121	0.458171	0.450928	0.491727	0.438686	0.445098	0.463253	0.466314	0.46616	0.432623	0.466865	0.427724	0.468513	0.481245	0.455391	0.4653	0.428343	0.454785	0.458652
EVI.maximum.2506	EVI	maximum	2506	1.05268	1.10558	0.984145	1.04279	1.10096	1.04377	1.06626	1.11211	1.03455	1.04916	1.10575	1.10303	1.18236	1.09559	1.10419	1.01535	1.11423	1.0531	1.00986	1.08499	1.12557	1.13402	1.08704	1.12052	1.05237	1.1082	1.10339	1.10316	1.14489	1.16116	1.00648	1.11453	1.11874	1.08161	1.07577	1.04424	1.04289	1.01591	1.11491	1.06171	1.14301	1.03982	1.14233	1.07383	1.087	1.12604
gborrat.mean.2506	gborrat	mean	2506	0.875464	0.884455	0.915555	0.97997	0.935536	0.844591	0.902812	0.893387	0.881811	1.0041	0.882516	0.959574	0.944059	0.965936	0.944492	0.8979	0.974153	1.00067	0.83873	0.952185	0.883303	0.983081	0.913513	0.915655	0.739702	0.942024	0.869079	0.920331	0.956617	0.909105	0.875862	0.984501	0.959438	0.955037	0.954425	0.831377	0.911127	0.851812	1.03594	0.929266	0.926993	0.870459	0.932304	0.941977	0.845819	0.966231
gborrat.trimmed_mean_5.2506	gborrat	trimmed_mean_5	2506	0.884381	0.892197	0.913438	0.982797	0.945213	0.841332	0.910775	0.904866	0.885897	1.01074	0.890385	0.963504	0.949254	0.974229	0.946656	0.900598	0.971338	1.00068	0.840589	0.953154	0.888436	0.987999	0.91981	0.920036	0.741946	0.942444	0.872132	0.923725	0.946613	0.909638	0.890106	0.985136	0.94243	0.958186	0.965022	0.840588	0.915922	0.855187	1.00853	0.936335	0.930789	0.875734	0.939497	0.93656	0.865986	0.966575
gborrat.trimmed_mean_10.2506	gborrat	trimmed_mean_10	2506	0.886564	0.893879	0.913348	0.982863	0.948201	0.841415	0.914001	0.907344	0.886995	1.01172	0.893657	0.964605	0.951184	0.975841	0.94793	0.903154	0.971647	0.999968	0.84153	0.954235	0.890051	0.988711	0.924138	0.922403	0.742324	0.943699	0.873138	0.925303	0.946007	0.911424	0.892932	0.98595	0.941324	0.959226	0.967492	0.842543	0.917469	0.856856	1.00442	0.937868	0.932631	0.877315	0.941015	0.935832	0.869353	0.966752
gborrat.trimmed.mean.40.2506	gborrat	trimmed_mean_40	2506	0.891425	0.897417	0.913656	0.983735	0.954667	0.841113	0.921171	0.91375	0.89009	1.01294	0.901832	0.966992	0.957468	0.980436	0.950587	0.913604	0.972902	0.999169	0.844048	0.956497	0.894391	0.989972	0.932946	0.928972	0.743137	0.947513	0.875179	0.929015	0.947021	0.915624	0.897371	0.988105	0.944059	0.961353	0.972447	0.846604	0.920141	0.861015	0.997582	0.940922	0.937064	0.880256	0.944201	0.934975	0.874451	0.968326
gborrat.median.2506	gborrat	median	2506	0.891688	0.897584	0.913585	0.983698	0.955146	0.841143	0.921628	0.9141	0.890212	1.01306	0.902153	0.967023	0.957875	0.980891	0.950812	0.91427	0.973033	1	0.844349	0.956607	0.8947	0.989946	0.933505	0.929345	0.743225	0.947533	0.875232	0.929227	0.946982	0.915787	0.897584	0.988255	0.944404	0.961526	0.972519	0.847019	0.920311	0.861379	1	0.941106	0.937264	0.880418	0.944291	0.93502	0.874469	0.968636
gborrat.Q05.2506	gborrat	Q05	2506	0.735159	0.736966	0.741266	0.872995	0.775484	0.691497	0.738776	0.730038	0.760173	0.768712	0.708574	0.867444	0.803603	0.843633	0.837806	0.739724	0.873772	0.899773	0.711192	0.854149	0.748695	0.877803	0.732896	0.77823	0.584963	0.830575	0.735147	0.796716	0.810966	0.751502	0.741988	0.891851	0.744298	0.859822	0.811398	0.701081	0.80088	0.703438	0.846335	0.830075	0.805088	0.736966	0.805142	0.80885	0.633461	0.807355
gborrat.Q10.2506	gborrat	Q10	2506	0.782162	0.781654	0.793549	0.907971	0.839058	0.728454	0.794251	0.784271	0.795014	0.844349	0.765044	0.897939	0.841984	0.882784	0.868562	0.774658	0.901149	0.926502	0.74299	0.884119	0.783872	0.9141	0.793846	0.814308	0.622736	0.860275	0.768881	0.831962	0.842295	0.800139	0.803064	0.918206	0.786486	0.892085	0.869416	0.746025	0.838845	0.743482	0.887106	0.865815	0.841571	0.777608	0.849523	0.850667	0.742842	0.855816
gborrat.Q25.2506	gborrat	Q25	2506	0.839892	0.842261	0.856265	0.949374	0.904422	0.782095	0.866322	0.852101	0.842459	0.936088	0.839064	0.935551	0.900227	0.932886	0.911386	0.843031	0.938999	0.963704	0.792487	0.923379	0.839146	0.955606	0.878391	0.874469	0.681431	0.905454	0.820341	0.882643	0.893578	0.861803	0.858824	0.955606	0.862981	0.929874	0.927744	0.799701	0.881944	0.800967	0.944147	0.90746	0.892114	0.8314	0.90117	0.89503	0.816486	0.916584
gborrat.Q50.2506	gborrat	Q50	2506	0.891688	0.897584	0.913585	0.983698	0.955146	0.841143	0.921628	0.9141	0.890212	1.01306	0.902153	0.967023	0.957875	0.980891	0.950812	0.91427	0.973033	1	0.844349	0.956607	0.8947	0.989946	0.933505	0.929345	0.743225	0.947533	0.875232	0.929227	0.946982	0.915787	0.897584	0.988255	0.944404	0.961526	0.972519	0.847019	0.920311	0.861379	1	0.941106	0.937264	0.880418	0.944291	0.93502	0.874469	0.968636
gborrat.Q75.2506	gborrat	Q75	2506	0.932286	0.945552	0.969292	1.01603	0.991588	0.900762	0.961296	0.961296	0.930579	1.08746	0.946331	0.993211	1	1.01749	0.984301	0.957977	1.00387	1.03585	0.890465	0.985203	0.940294	1.02203	0.970253	0.969194	0.803461	0.980992	0.925999	0.967579	0.996031	0.960472	0.927121	1.01649	1.01527	0.988381	1.00689	0.885136	0.952915	0.911944	1.0651	0.968326	0.972121	0.923828	0.980789	0.976074	0.922379	1.01571
gborrat.Q90.2506	gborrat	Q90	2506	0.963267	0.984058	1.03395	1.05521	1.02032	0.953283	0.992285	0.996544	0.964725	1.16993	0.979241	1.01734	1.03182	1.04762	1.01111	0.991989	1.03653	1.0811	0.927628	1.01076	0.974005	1.05474	0.996528	0.996528	0.857362	1.00959	0.964376	1	1.05364	1	0.952472	1.04182	1.10236	1.01342	1.03613	0.914668	0.978467	0.948681	1.16601	0.990642	1	0.957759	1.01361	1.02885	0.962103	1.07512
gborrat.Q95.2506	gborrat	Q95	2506	0.982626	1.00985	1.08746	1.09304	1.04111	0.989508	1.01159	1.02308	0.987289	1.22431	1	1.03379	1.05696	1.06839	1.02667	1.01421	1.06569	1.11832	0.948775	1.0273	0.993146	1.08161	1.01417	1.01338	0.887985	1.0289	0.986325	1.0163	1.10188	1.02857	0.967103	1.06246	1.18345	1.03171	1.05761	0.932886	0.992223	0.969838	1.28293	1.00465	1.01594	0.975588	1.03797	1.08246	0.98592	1.12156
gborrat.SD.2506	gborrat	SD	2506	0.107277	0.143867	0.148219	0.120864	0.118217	0.138191	0.141031	0.134575	0.116394	0.161136	0.116231	0.0682175	0.107919	0.0982075	0.0649486	0.0894166	0.0934406	0.0798452	0.0748039	0.0749801	0.0921007	0.092582	0.0861469	0.0849277	0.0961382	0.084657	0.0872602	0.0769518	0.172378	0.12962	0.113882	0.0946534	0.234816	0.069464	0.111052	0.0998256	0.0758805	0.0864856	0.263779	0.0810324	0.0922982	0.0862477	0.143256	0.184635	0.159128	0.159767
gborrat.skewness.2506	gborrat	skewness	2506	-5.21508	0.771456	4.64652	3.80876	-2.3642	10.4387	1.65901	-4.03427	2.05104	-0.234288	0.53608	-4.30808	-3.02547	-3.98887	5.37443	-0.0455293	17.0436	-2.31001	-0.567734	14.794	-3.54709	1.05961	-1.5583	-0.140426	-1.16836	13.0531	-1.84151	-0.66806	13.0928	8.2459	-5.56055	13.791	7.18245	3.4171	-5.52228	-4.64392	3.01064	-0.992232	8.26072	-5.36581	3.95306	-4.3779	2.3001	7.67094	-4.27931	4.34655
gborrat.kurtosis.2506	gborrat	kurtosis	2506	59.5565	155.877	107.805	192.987	110.54	291.224	122.014	41.3455	202.989	43.9961	127.908	59.1874	55.7427	34.9307	362.008	23.3184	603.535	66.2476	5.21715	703.902	48.6373	238.378	9.09919	153.111	15.4248	576.736	27.2439	68.9717	295.751	224.437	51.0549	585.171	101.955	359.053	64.4817	46.1994	298.018	11.3154	104.127	113.71	257.045	72.7551	181.821	170.86	33.2829	186.04
gborrat.minimum.2506	gborrat	minimum	2506	-1.26303	-2.1375	-0.85561	-1.24393	-1.77259	-1.11548	-1.87447	-1.72583	-1.20163	-1.16993	-1.152	-0.807355	-1.51457	-0.656046	0.0943274	-0.0614005	0.47307	-1.41504	0.192645	-0.135352	-1.33703	-1.14439	-0.432959	-1.48543	-1.074	-0.472068	-1	-0.788496	-1	-1.0614	-1.03562	-1.03747	-2.05889	-0.77259	-1.54057	-1.24793	-1.03562	-0.514573	-0.961526	-1.38702	-1.11548	-1.53051	-3.70044	-3.58496	-2.03953	-4.45943
gborrat.maximum.2506	gborrat	maximum	2506	1.29373	5.49185	5.2854	5.04439	4.39232	5.61471	4.9542	3.11548	5.12928	5	5.32193	1.68281	3	1.51019	4.9542	3.58496	5.20945	2.54432	1.19114	5.24793	2.43296	5.32193	1.35908	5.08746	1.36257	5.64386	2.11548	3.85798	5.88264	5.08746	1.07092	5.32193	5.64386	5	1.56635	1.30485	4.80735	2.20945	5.64386	3.70044	5.32193	1.16678	5.42626	5.64386	2.11548	5.75489
gbrat.mean.2506	gbrat	mean	2506	0.962272	1.32982	0.779647	0.853759	0.823981	1.18755	0.963387	1.12018	0.838931	0.394964	1.07959	0.761467	1.0401	0.805685	0.770791	1.00612	0.950735	0.843988	0.944092	0.896287	1.29831	0.805486	0.99647	0.969424	1.4268	1.00529	1.30249	1.07616	1.30389	0.990931	0.840678	0.794088	1.12844	0.803257	0.714079	0.864172	0.724692	0.949661	1.18337	0.640384	0.96739	0.884095	0.9745	1.04935	0.911118	1.05634
gbrat.trimmed_mean_5.2506	gbrat	trimmed_mean_5	2506	0.94751	1.26814	0.735905	0.812673	0.801373	1.14897	0.934999	1.08929	0.825164	0.394899	1.06378	0.738166	1.00674	0.797875	0.739171	0.989537	0.901332	0.836262	0.931241	0.854311	1.26222	0.803527	0.972974	0.942577	1.38989	0.940532	1.28084	1.04145	1.24967	0.916485	0.86424	0.761407	1.08159	0.767264	0.717668	0.874638	0.692597	0.929451	1.10279	0.626797	0.90839	0.862909	0.942536	0.978152	0.927407	1.03035
gbrat.trimmed_mean_10.2506	gbrat	trimmed_mean_10	2506	0.933618	1.24141	0.720005	0.795068	0.784902	1.13127	0.918341	1.06893	0.81291	0.396166	1.04838	0.726597	0.98807	0.787961	0.725041	0.980687	0.883834	0.833706	0.920885	0.837854	1.2431	0.797881	0.957471	0.926736	1.37242	0.918116	1.27021	1.0252	1.23203	0.893485	0.862432	0.748664	1.05978	0.75041	0.708429	0.865478	0.678812	0.918885	1.07642	0.616302	0.884859	0.850115	0.92664	0.95376	0.944933	1.01863
gbrat.trimmed.mean.40.2506	gbrat	trimmed_mean_40	2506	0.901651	1.18706	0.686175	0.758329	0.750508	1.09481	0.876727	1.02843	0.783419	0.392215	1.00896	0.702074	0.943049	0.76379	0.690902	0.966278	0.849669	0.828053	0.894071	0.802544	1.19906	0.785441	0.915253	0.890662	1.33401	0.871821	1.24902	0.986361	1.19747	0.854906	0.8466	0.723404	1.01227	0.716482	0.691171	0.839731	0.652295	0.899854	1.02706	0.590735	0.833637	0.821634	0.893637	0.904435	0.943326	0.992844
gbrat.median.2506	gbrat	median	2506	0.900059	1.18442	0.685127	0.756506	0.748743	1.09351	0.875412	1.02774	0.781165	0.391768	1.00666	0.70044	0.939175	0.76209	0.68844	0.965784	0.847997	0.827533	0.890653	0.801454	1.19614	0.784987	0.913017	0.888743	1.33184	0.869039	1.24936	0.982583	1.19465	0.852658	0.844349	0.722466	1.00791	0.715631	0.69023	0.838845	0.651236	0.898914	1.02466	0.588629	0.830075	0.819792	0.891066	0.902389	0.943416	0.99298
gbrat.Q05.2506	gbrat	Q05	2506	0.395472	0.41889	0.237039	0.343068	0.358793	0.558429	0.327697	0.438546	0.405565	0	0.40146	0.245113	0.325314	0.244342	0.293918	0.468658	0.365871	0.343384	0.420843	0.377948	0.4842	0.346803	0.436099	0.399607	0.552541	0.324782	0.426055	0.422691	0.652077	0.241661	-0.131148	0.380822	0.554684	0.297316	0.238317	0.333523	0.341789	0.437168	0.569366	0.270529	0.323349	0.317658	0.385179	0.378512	-0.204919	0.421278
gbrat.Q10.2506	gbrat	Q10	2506	0.508147	0.570664	0.375145	0.427212	0.427839	0.68871	0.435736	0.564415	0.51862	0.133524	0.545098	0.327841	0.450661	0.357787	0.362651	0.559547	0.44179	0.460974	0.518965	0.440573	0.612287	0.472882	0.539918	0.479526	0.714598	0.403542	0.605252	0.551015	0.783402	0.33233	0.478654	0.440089	0.661006	0.364419	0.355095	0.485427	0.395301	0.524345	0.671617	0.340588	0.411195	0.419084	0.501011	0.561879	0.387023	0.620152
gbrat.Q25.2506	gbrat	Q25	2506	0.67423	0.838606	0.518467	0.565854	0.559427	0.871552	0.619576	0.756074	0.632268	0.281771	0.741467	0.50201	0.64689	0.528058	0.495957	0.733139	0.616671	0.645625	0.684904	0.587984	0.853159	0.626957	0.701156	0.640627	0.988318	0.596504	0.890253	0.736966	0.970129	0.546059	0.659597	0.555698	0.81073	0.501011	0.503062	0.642084	0.499178	0.689071	0.821499	0.445284	0.578939	0.600593	0.671617	0.719892	0.732414	0.796128
gbrat.Q50.2506	gbrat	Q50	2506	0.900059	1.18442	0.685127	0.756506	0.748743	1.09351	0.875412	1.02774	0.781165	0.391768	1.00666	0.70044	0.939175	0.76209	0.68844	0.965784	0.847997	0.827533	0.890653	0.801454	1.19614	0.784987	0.913017	0.888743	1.33184	0.869039	1.24936	0.982583	1.19465	0.852658	0.844349	0.722466	1.00791	0.715631	0.69023	0.838845	0.651236	0.898914	1.02466	0.588629	0.830075	0.819792	0.891066	0.902389	0.943416	0.99298
gbrat.Q75.2506	gbrat	Q75	2506	1.19526	1.64669	0.924899	1.02714	1.01197	1.38836	1.22677	1.37851	1	0.514573	1.36067	0.954806	1.33703	1.04975	0.958895	1.22497	1.15056	1.02425	1.16197	1.08998	1.63807	0.970616	1.22487	1.21649	1.75803	1.24359	1.64938	1.31797	1.49541	1.23983	1.0727	0.939739	1.31366	1	0.907806	1.09646	0.85889	1.14566	1.33374	0.790208	1.19555	1.10195	1.18442	1.19094	1.16255	1.23907
gbrat.Q90.2506	gbrat	Q90	2506	1.54795	2.24185	1.26303	1.38333	1.34539	1.79941	1.62396	1.83059	1.27302	0.652077	1.7622	1.26483	1.7697	1.35062	1.27236	1.50947	1.54215	1.23492	1.46234	1.44392	2.11548	1.19749	1.59136	1.58496	2.25481	1.70454	2.07103	1.71621	1.89451	1.71976	1.31758	1.21747	1.7318	1.34792	1.18161	1.37266	1.13327	1.44408	1.79256	1.03144	1.6545	1.44323	1.54749	1.65262	1.42951	1.57603
gbrat.Q95.2506	gbrat	Q95	2506	1.79607	2.76081	1.60568	1.70044	1.6274	2.13614	1.90825	2.19738	1.49845	0.754888	2.04799	1.51148	2.09954	1.55748	1.498	1.71955	1.8594	1.39825	1.66408	1.71096	2.47478	1.37851	1.83539	1.8365	2.62323	2.09803	2.38143	2.01954	2.27753	2.16182	1.5025	1.43498	2.11548	1.62803	1.38904	1.57246	1.36488	1.66985	2.30448	1.21591	2.03562	1.7028	1.86589	2.15325	1.63387	1.87286
gbrat.SD.2506	gbrat	SD	2506	0.5012	0.882471	0.528644	0.554906	0.482383	0.592128	0.613149	0.668262	0.462819	0.270053	0.578396	0.437768	0.628239	0.454791	0.410511	0.428088	0.536223	0.350031	0.406522	0.490013	0.697704	0.368885	0.449615	0.485639	0.711185	0.655342	0.655758	0.544569	0.629477	0.713037	0.453395	0.40687	0.605702	0.482008	0.427583	0.457298	0.401289	0.438493	0.70765	0.366422	0.668407	0.478316	0.590326	0.722598	0.51415	0.573979
gbrat.skewness.2506	gbrat	skewness	2506	0.780832	2.00216	2.9555	3.15506	1.59215	2.49318	1.95018	1.42102	1.48	2.30158	0.954007	1.53207	1.59648	0.577056	2.22686	1.1643	2.92166	0.913816	0.632232	2.82222	1.46701	0.649456	1.02749	1.3565	1.48602	2.80365	1.00057	1.86022	2.81519	2.67259	-1.19043	3.69326	2.61192	2.42204	-0.182194	-0.246506	3.40152	1.69543	3.26294	1.83485	2.82645	1.13634	2.29434	3.1482	-0.460281	2.47976
gbrat.kurtosis.2506	gbrat	kurtosis	2506	13.0771	12.8978	21.9185	26.1972	19.1886	19.4005	17.0662	14.5812	29.5853	44.5325	10.9319	14.0605	12.7755	10.3564	17.7533	11.8488	21.5665	13.6737	5.02794	22.5104	10.9592	16.7873	6.85676	9.63865	10.616	18.2117	9.076	13.3459	19.7422	15.6174	9.62458	37.565	18.7817	19.7923	11.6889	8.92078	34.0993	17.536	19.268	26.8893	19.5481	13.953	19.9129	20.0492	8.46116	24.3277
gbrat.minimum.2506	gbrat	minimum	2506	-4.52356	-4.39232	-3.32193	-2.5025	-4.52356	-3.58496	-3.36923	-4.90689	-5.08746	-1.9542	-4.70044	-3.75489	-4.52356	-3.22239	-0.973033	-1.49476	-0.475733	-2.24793	-0.669851	-2	-4.24793	-4.24793	-2.08746	-2.26303	-3.58496	-2.11548	-4.64386	-2.11548	-4.24793	-3.70044	-4.32193	-1.73697	-4.08746	-2	-4.08746	-3.80735	-2.28011	-2.22239	-1.58496	-4.24793	-4.64386	-4.9542	-4.16993	-4.16993	-3.90689	-4.58496
gbrat.maximum.2506	gbrat	maximum	2506	7.04439	7.71425	6.10852	6.79442	7.80735	7.44294	6.79442	7.45121	6.58496	5.78136	7.15987	6.85798	7.46761	7.15987	6.78136	6.78136	7.15987	6.75489	3.70695	7.05528	7.65821	6.04439	6.64386	6.83289	7.72792	7.12928	7.52356	7.09803	7.33985	6.97728	3.04924	6.59991	6.94251	6.93074	6.44294	6.12928	6.42626	6.87036	7.02237	6.61471	7.24793	7.41785	6.89482	6.75489	6.32193	6.97728
green.mean.2506	green	mean	2506	205.42	205.938	137.602	196.52	208.768	213.614	199.725	205.788	204.946	134.36	210.788	213.366	205.378	203.196	218.227	215.457	210.047	200.636	231.959	214.414	214.274	202.902	213.905	221.563	228.06	215.23	211.379	209.613	207.265	174.103	211.408	209.141	183.866	201.376	200.862	216.065	215.695	216.845	174.83	214.896	208.052	217.653	199.674	173.087	202.841	194.741
green.trimmed_mean_5.2506	green	trimmed_mean_5	2506	208.898	210.484	139.15	200.559	212.959	219.387	204.136	210.403	209.599	134.56	215.503	217.175	209.834	206.958	220.994	219.081	213.041	203.692	236.56	217.404	218.164	206.728	216.775	225.63	232.748	218.426	215.293	213.342	210.834	176.37	217.085	212.024	187.654	204.277	204.999	221.693	219.263	220.884	178.598	219.454	211.76	221.286	203.84	176.858	209.024	198.635
green.trimmed_mean_10.2506	green	trimmed_mean_10	2506	210.156	212.37	140.465	202.539	214.746	222.633	205.906	212.392	211.807	134.464	217.556	218.98	211.895	208.39	222.468	220.877	214.658	205.103	238.225	218.834	219.62	208.325	218.017	227.443	234.612	220.36	216.977	215.061	212.597	177.633	218.837	213.208	189.835	205.538	206.62	223.53	220.869	222.718	181.866	221.316	213.652	222.856	205.584	180.021	213.806	200.737
green.trimmed.mean.40.2506	green	trimmed_mean_40	2506	212.896	216.48	143.056	206.466	218.78	229.768	209.133	216.933	216.538	133.526	222.099	223.399	216.098	211.093	226.117	226.007	219.273	208.943	242.299	222.565	222.826	211.833	220.94	231.346	239.392	225.752	219.683	218.669	216.795	180.777	221.917	215.751	194.497	208.133	209.757	226.774	224.793	227.199	188.29	225.705	218.23	226.862	208.835	187.116	221.24	204.945
green.median.2506	green	median	2506	213	217	143	207	219	230	209	217	217	133	222	224	216	211	226	226	220	209	242	223	223	212	221	231	240	226	220	219	217	181	222	216	195	208	210	227	225	227	189	226	219	227	209	188	222	205
green.Q05.2506	green	Q05	2506	138	125	49	105	136	109	108	120	117	65	128	142	117	128	157	147	139	127	180	151	150	125	154	156	169	143	137	132	130	94	129	145	81	128	122	137	150	148	47	142	129	156	115	56	67	104
green.Q10.2506	green	Q10	2506	160	153	71	136	161	155	145	150	150	80	159	164	152	156	175	166	158	149	202	168	171	156	172	180	192	162	167	160	155	115	172	163	117	148.1	154	175	170	171	87	169	152	175	145	91	121	135
green.Q25.2506	green	Q25	2506	187	185	110	174	192	200	178	186	187	106	193	194	186	185	201	196	188	179	226	195	198	185	197	209	219	194	196	191	187	149	200	190	160	178	184	204	200	201	147	199	186	202	179	148	190	174
green.Q50.2506	green	Q50	2506	213	217	143	207	219	230	209	217	217	133	222	224	216	211	226	226	220	209	242	223	223	212	221	231	240	226	220	219	217	181	222	216	195	208	210	227	225	227	189	226	219	227	209	188	222	205
green.Q75.2506	green	Q75	2506	233	239	172	231	237	244	233	238	236	164	242	243	237	231	244	245	240	230	250	242	241	231	239	245	249	245	238	239	238	206	237	236	219	233	229	243	242	244	218	243	241	243	232	212	239	228
green.Q90.2506	green	Q90	2506	245	248	192	245	246	249	247	249	246	191	251	250	248	244	251	251	250	243	253	250	250	243	248	251	253	251	248	249	248	223	247	248	235	247	241	251	250	250	234	250	250	249	245	226	247	240
green.Q95.2506	green	Q95	2506	249	251	203	250	249	251	251	253	250	204	253	252	251	249	253	253	252	249	254	253	252	248	251	253	254	253	251	253	251	231	251	251	243	251	247	254	253	252	241	252	252	251	250	233	251	245
green.SD.2506	green	SD	2506	37.8561	43.1502	45.3286	45.7618	39.1233	44.9683	45.2582	44.154	43.419	41.6168	42.224	38.1501	42.7896	39.4297	32.0111	37.0821	37.5379	39.2458	30.7537	34.7994	36.5354	39.428	32.6948	34.0459	33.439	36.5837	36.9695	38.8936	39.5197	42.3546	41.5504	35.3104	48.364	39.8159	40.7194	41.1268	35.2387	36.487	56.1462	38.6358	40.946	34.3451	43.8013	52.482	53.8225	44.0774
green.skewness.2506	green	skewness	2506	-1.60008	-1.61965	-0.506866	-1.26722	-1.78713	-1.93734	-1.43978	-1.60327	-1.6663	-0.029914	-1.72207	-1.54871	-1.56779	-1.55269	-1.32259	-1.5379	-1.14011	-1.18872	-3.11224	-1.35969	-1.86159	-1.5387	-1.43657	-2.11848	-2.70748	-1.21399	-1.73884	-1.44335	-1.32536	-0.786011	-2.38618	-1.31521	-1.1402	-1.046	-1.70248	-2.32613	-1.72997	-1.85069	-0.982911	-1.96807	-1.31439	-1.9337	-1.45759	-1.07445	-1.75268	-1.29517
green.kurtosis.2506	green	kurtosis	2506	6.9726	6.35765	2.68155	4.6993	7.2988	6.74918	5.54199	6.12442	6.2637	2.59792	6.59214	6.10269	5.86486	6.35292	5.31451	6.1363	4.35084	4.74658	15.224	5.61779	8.0841	6.04774	6.09372	9.06699	12.5355	4.32768	7.03454	5.55472	5.0078	3.43858	9.82642	5.64554	4.12511	4.32747	6.91322	9.5449	7.30578	7.59471	3.23443	8.03423	4.96977	8.71989	5.6863	3.49363	5.4814	4.72436
green.minimum.2506	green	minimum	2506	0	0	0	2	0	0	0	0	0	3	0	1	0	2	15	4	14	1	21	8	0	0	3	3	1	5	0	4	0	0	0	4	0	4	0	0	3	5	1	0	0	0	0	0	0	0
green.maximum.2506	green	maximum	2506	255	255	239	255	255	255	255	255	255	251	255	255	255	255	255	255	255	255	255	255	255	255	255	255	255	255	255	255	255	255	255	255	255	255	255	255	255	255	255	255	255	255	255	255	255	255
msp1.mean.2506	msp1	mean	2506	0.0383715	0.0377808	0.0235192	0.0454837	0.0479126	0.0425841	0.03738	0.035996	0.0401026	0.0216712	0.0364016	0.0462223	0.0361094	0.0366412	0.0485538	0.0399173	0.0412525	0.0347411	0.0522223	0.0455537	0.0372279	0.0372105	0.039405	0.045973	0.0441602	0.0469429	0.0347264	0.0383415	0.0335024	0.0300584	0.0404523	0.0440543	0.0296159	0.0433755	0.0394647	0.0443478	0.0508419	0.0444763	0.0271468	0.0555175	0.0449837	0.0498695	0.0388049	0.0290706	0.0383123	0.0328855
msp1.trimmed_mean_5.2506	msp1	trimmed_mean_5	2506	0.0378447	0.0369512	0.0234171	0.0445548	0.0474408	0.04264	0.0367987	0.0354325	0.0401274	0.0210334	0.0359623	0.0447484	0.0352326	0.0361158	0.0473438	0.039781	0.0402744	0.0344025	0.0521527	0.0445971	0.0364637	0.0368037	0.0389796	0.0453424	0.043587	0.0453244	0.0342778	0.0376687	0.0334558	0.0291936	0.0406187	0.043518	0.0294416	0.0423689	0.0388828	0.0441776	0.050151	0.0442808	0.0270176	0.0548788	0.0436018	0.0487914	0.0382896	0.0289807	0.0385886	0.0327469
msp1.trimmed_mean_10.2506	msp1	trimmed_mean_10	2506	0.0375804	0.0364852	0.0234258	0.0440504	0.0471727	0.0427134	0.036512	0.0351943	0.0402836	0.0206763	0.0357644	0.0439646	0.0347538	0.0357871	0.0465875	0.0397614	0.0396871	0.0342572	0.0520504	0.0439756	0.0360518	0.0366333	0.0387389	0.0449732	0.0432918	0.0444254	0.0340854	0.0373209	0.0334817	0.0287355	0.0406391	0.0432309	0.0294264	0.0417629	0.0385657	0.0439941	0.0497978	0.0442924	0.0270222	0.0544778	0.0428636	0.0481881	0.0380969	0.029071	0.0389063	0.0327245
msp1.trimmed.mean.40.2506	msp1	trimmed_mean_40	2506	0.0368518	0.0353987	0.0235027	0.0427877	0.0464246	0.0431698	0.035641	0.0346347	0.0408058	0.0198108	0.0352096	0.0424442	0.0336061	0.034877	0.0447363	0.0398934	0.038251	0.0340155	0.0516383	0.0425778	0.0350364	0.0362288	0.0381293	0.0441971	0.0425439	0.0426492	0.0337111	0.0364037	0.0335104	0.0277958	0.040776	0.0425246	0.0293694	0.0398871	0.0377579	0.0434602	0.0491101	0.0445863	0.027314	0.053413	0.0409901	0.0469885	0.0379066	0.0293591	0.0397155	0.0326816
msp1.median.2506	msp1	median	2506	0.0368283	0.0353251	0.0235036	0.0427903	0.0462892	0.0432659	0.0356075	0.0345869	0.0408495	0.0197803	0.035201	0.0423396	0.033529	0.0348932	0.0446834	0.039936	0.0381466	0.0340202	0.0515872	0.0424093	0.0349713	0.0362039	0.0381511	0.0441827	0.0424884	0.0426316	0.0337118	0.0363184	0.0335317	0.0277332	0.0407772	0.0425333	0.0293546	0.0397616	0.0377449	0.0434808	0.0491521	0.0446241	0.0273094	0.0533595	0.0410093	0.0469199	0.0379178	0.0294121	0.0396681	0.0326742
msp1.Q05.2506	msp1	Q05	2506	0.0227482	0.0183303	0.0117902	0.019794	0.0234233	0.0205918	0.0194964	0.0179144	0.0194805	0.013918	0.0196758	0.0218294	0.0182094	0.0224538	0.0253449	0.0226853	0.0187916	0.020896	0.0340732	0.022155	0.0216104	0.0223422	0.0252371	0.0242587	0.0241477	0.0198284	0.020792	0.0201089	0.016285	0.0139177	0.023844	0.0229698	0.0120497	0.0202055	0.0238262	0.0252115	0.0246972	0.0234388	0.0085848	0.0265937	0.0193149	0.0246207	0.0172105	0.0115347	0.0155604	0.0150783
msp1.Q10.2506	msp1	Q10	2506	0.0253477	0.0217742	0.0138762	0.0242003	0.0280391	0.024943	0.0232756	0.0210137	0.0237808	0.0149449	0.0229305	0.0252593	0.0209007	0.0250665	0.0286399	0.025685	0.0220092	0.0235486	0.0381784	0.0258498	0.0244327	0.0257754	0.0279576	0.0280534	0.0277174	0.0232451	0.0233454	0.023333	0.0193858	0.0161076	0.0280646	0.0267309	0.0147911	0.0237824	0.0274402	0.0299973	0.029313	0.0278541	0.0105874	0.0318438	0.0230363	0.0291568	0.0214276	0.0151456	0.0202011	0.0183187
msp1.Q25.2506	msp1	Q25	2506	0.0303916	0.0277077	0.0183179	0.0323106	0.0362459	0.0331459	0.0288426	0.0270724	0.0320937	0.0168781	0.0288811	0.032361	0.0263071	0.0293881	0.0351323	0.0317301	0.0287	0.0282546	0.044485	0.0325587	0.029029	0.0304978	0.0326593	0.0350612	0.0343091	0.0308991	0.0281698	0.0290132	0.0254376	0.0208291	0.0345624	0.0338927	0.021583	0.0302552	0.0319948	0.0367755	0.0379844	0.0359459	0.0174616	0.041175	0.0303382	0.0368563	0.0291403	0.0222991	0.0305309	0.0245221
msp1.Q50.2506	msp1	Q50	2506	0.0368283	0.0353251	0.0235036	0.0427903	0.0462892	0.0432659	0.0356075	0.0345869	0.0408495	0.0197803	0.035201	0.0423396	0.033529	0.0348932	0.0446834	0.039936	0.0381466	0.0340202	0.0515872	0.0424093	0.0349713	0.0362039	0.0381511	0.0441827	0.0424884	0.0426316	0.0337118	0.0363184	0.0335317	0.0277332	0.0407772	0.0425333	0.0293546	0.0397616	0.0377449	0.0434808	0.0491521	0.0446241	0.0273094	0.0533595	0.0410093	0.0469199	0.0379178	0.0294121	0.0396681	0.0326742
msp1.Q75.2506	msp1	Q75	2506	0.0449916	0.0452191	0.0285321	0.055963	0.0581058	0.051963	0.0443937	0.0432755	0.0482481	0.0246049	0.0428338	0.0554847	0.043209	0.0424151	0.0581348	0.047531	0.0510186	0.0401986	0.059918	0.0552729	0.0433251	0.0429079	0.045025	0.0547508	0.0525089	0.0580433	0.039987	0.0458773	0.0414098	0.0366829	0.0465908	0.0524748	0.0373728	0.0539227	0.0451313	0.0512056	0.0615917	0.0524391	0.0363352	0.0679673	0.0554845	0.0594119	0.046815	0.0358432	0.0471189	0.0408495
msp1.Q90.2506	msp1	Q90	2506	0.0529754	0.0574121	0.0326849	0.0705103	0.0701255	0.0592727	0.0537712	0.0525082	0.0544372	0.0312834	0.0512159	0.0724349	0.0551258	0.0511316	0.0748049	0.0539862	0.0650866	0.0468943	0.0674225	0.0705412	0.0531555	0.0495159	0.0526903	0.0667915	0.0627599	0.0770708	0.0471373	0.0560832	0.0471772	0.0473134	0.0528967	0.0636055	0.0438671	0.0682519	0.0543977	0.0608557	0.074718	0.0600737	0.0427534	0.0827179	0.0727732	0.0743653	0.0569953	0.0415546	0.0527617	0.0474077
msp1.Q95.2506	msp1	Q95	2506	0.0589306	0.0655377	0.0351958	0.0805969	0.0770624	0.0634208	0.0600887	0.0582546	0.0578265	0.0358124	0.0566142	0.0860082	0.0628251	0.0571034	0.0855737	0.057609	0.0742546	0.0512189	0.0721412	0.0800767	0.0601199	0.0553208	0.0580687	0.0748226	0.0693508	0.0910954	0.0522631	0.0627498	0.0502908	0.054791	0.0569568	0.0704719	0.0476572	0.0769115	0.0606094	0.0663762	0.0836936	0.0654268	0.0460935	0.0912442	0.0840504	0.0865555	0.0641319	0.04507	0.0558921	0.051242
msp1.SD.2506	msp1	SD	2506	0.0113288	0.0145732	0.00717992	0.0185139	0.016359	0.0131541	0.0126579	0.0126504	0.0117865	0.00707159	0.011252	0.0196311	0.0137906	0.0105594	0.0185312	0.0109047	0.0170354	0.00917864	0.0117871	0.0176004	0.0120941	0.0102142	0.0100046	0.015275	0.0141072	0.021898	0.00976302	0.0132505	0.0106057	0.0127397	0.00993569	0.0143746	0.0109391	0.0177187	0.0114251	0.0123353	0.0179197	0.0127251	0.0117988	0.0199045	0.0201458	0.0185728	0.0141361	0.0101688	0.0121473	0.0110659
msp1.skewness.2506	msp1	skewness	2506	0.845941	0.996254	0.179617	0.812142	0.483917	-0.0744095	0.832032	0.811605	-0.0143576	1.5819	0.686555	1.19899	1.03924	0.802886	1.0215	0.169605	0.860773	0.583714	0.114532	0.830455	1.12252	0.798219	0.722916	0.637471	0.702561	1.12572	0.884883	0.878582	0.0636993	1.09154	-0.238027	0.60365	0.175542	0.883801	0.920889	0.308528	0.593568	0.230085	0.0527406	0.510511	1.06045	0.937908	0.623904	0.151473	-0.388039	0.17156
msp1.kurtosis.2506	msp1	kurtosis	2506	4.64013	4.57974	2.81803	3.87151	3.31335	2.58555	4.36713	4.53281	3.16355	6.36082	4.00589	4.77385	4.44195	3.77455	3.99463	2.80019	3.57833	3.5984	3.40354	3.51376	5.03321	4.97883	3.90424	3.37898	3.99479	4.36555	5.00735	4.31692	2.53839	4.58877	3.45088	3.47209	2.56203	3.704	4.72071	3.60614	3.43462	3.31902	2.12583	3.16128	4.21804	4.1382	4.00254	3.32883	2.69948	2.64258
msp1.minimum.2506	msp1	minimum	2506	0.00912276	0.00754089	0.00628529	0.00898882	0.00740259	0.00813818	0.00722592	0.0076451	0.00790946	0.00778601	0.0091989	0.00694348	0.0090208	0.00714807	0.0146021	0.00794014	0.010011	0.00979825	0.00967353	0.00944129	0.00777032	0.00850393	0.0111521	0.00917757	0.00523562	0.00841001	0.00889516	0.00811626	0.00610991	0.00469971	0.00777218	0.00784747	0.00508961	0.00985324	0.00798965	0.00695559	0.00551644	0.0106871	0.0036176	0.00903691	0.00864029	0.00799616	0.00653012	0.00406254	0.004893	0.00656156
msp1.maximum.2506	msp1	maximum	2506	0.1125	0.122612	0.0613476	0.143934	0.136402	0.0859475	0.103279	0.113163	0.108434	0.0671985	0.0990174	0.143456	0.116255	0.0806243	0.139882	0.0917154	0.111611	0.0838259	0.100802	0.118419	0.109808	0.0996836	0.0923452	0.108457	0.122	0.146962	0.0972262	0.113746	0.0801801	0.104771	0.0709749	0.117775	0.0701719	0.137705	0.0948138	0.0948629	0.127753	0.107551	0.0604439	0.131747	0.138525	0.142214	0.124831	0.0878512	0.0775364	0.0895037
msp2.mean.2506	msp2	mean	2506	0.153927	0.171793	0.0645145	0.155148	0.180149	0.205148	0.152491	0.163767	0.162595	0.0548236	0.163825	0.169936	0.151737	0.135761	0.177428	0.174399	0.157895	0.135596	0.231623	0.173196	0.176232	0.143786	0.165439	0.194701	0.22617	0.185014	0.168381	0.16282	0.163978	0.0971058	0.162428	0.158065	0.12039	0.147683	0.143954	0.187961	0.187355	0.194144	0.11615	0.191614	0.172419	0.197011	0.154174	0.109031	0.168557	0.144752
msp2.trimmed_mean_5.2506	msp2	trimmed_mean_5	2506	0.15552	0.173563	0.0646683	0.155736	0.181567	0.207059	0.15423	0.165197	0.164023	0.0534754	0.165951	0.169383	0.152692	0.137176	0.175213	0.174803	0.157042	0.136475	0.234888	0.172116	0.177698	0.145299	0.166474	0.19634	0.228087	0.183295	0.170194	0.163574	0.164559	0.0964221	0.166485	0.158042	0.119901	0.14699	0.146061	0.191891	0.187355	0.195598	0.115607	0.1929	0.171939	0.197236	0.15539	0.1099	0.171707	0.145511
msp2.trimmed_mean_10.2506	msp2	trimmed_mean_10	2506	0.15589	0.173837	0.0647609	0.155746	0.182057	0.208108	0.15494	0.165933	0.16477	0.0525182	0.166825	0.168748	0.153284	0.137393	0.173821	0.174806	0.156608	0.137022	0.23574	0.171344	0.178065	0.145909	0.166932	0.197175	0.228263	0.182366	0.17097	0.16394	0.1648	0.0961198	0.16748	0.157907	0.119849	0.14635	0.146708	0.192512	0.187207	0.196187	0.115246	0.19282	0.17145	0.19715	0.155872	0.110744	0.175166	0.145923
msp2.trimmed.mean.40.2506	msp2	trimmed_mean_40	2506	0.15652	0.174019	0.065083	0.155647	0.183849	0.21168	0.156798	0.167376	0.166575	0.0501955	0.169084	0.16714	0.15459	0.138159	0.170808	0.174522	0.15588	0.139228	0.239238	0.170063	0.178863	0.14832	0.168576	0.199009	0.228006	0.181446	0.172401	0.164475	0.165574	0.0959926	0.169569	0.157791	0.119185	0.144285	0.148685	0.193044	0.186812	0.197422	0.113776	0.192448	0.170316	0.197778	0.156924	0.113069	0.18094	0.146354
msp2.median.2506	msp2	median	2506	0.156721	0.173948	0.0650544	0.155595	0.184007	0.21202	0.156993	0.167429	0.166605	0.0501529	0.169231	0.166974	0.154831	0.138349	0.170487	0.174121	0.155587	0.139316	0.239214	0.170165	0.178874	0.148458	0.168639	0.199255	0.228175	0.181369	0.172406	0.164671	0.165334	0.09575	0.169328	0.157905	0.118972	0.144234	0.148595	0.193094	0.186763	0.197773	0.113576	0.192436	0.170129	0.197722	0.156891	0.113053	0.181483	0.146239
msp2.Q05.2506	msp2	Q05	2506	0.0909398	0.0887113	0.036608	0.0663004	0.0866858	0.086336	0.0710953	0.0770612	0.0738042	0.0323778	0.0867985	0.091689	0.0699817	0.0833674	0.100199	0.0930224	0.0786658	0.0769407	0.152302	0.0973543	0.101737	0.0785371	0.100035	0.0991446	0.131867	0.0953903	0.0968556	0.0865416	0.0752388	0.0502113	0.0395439	0.0898672	0.0487643	0.0820181	0.074345	0.0985031	0.099967	0.0974785	0.0397118	0.0963754	0.0840918	0.110737	0.0681234	0.0412741	0.0216461	0.0554334
msp2.Q10.2506	msp2	Q10	2506	0.107371	0.111227	0.0420611	0.0884522	0.110752	0.114058	0.0959759	0.0976671	0.0958863	0.0357229	0.106229	0.108121	0.0924947	0.097636	0.112287	0.107971	0.0939104	0.0880424	0.172828	0.111594	0.122408	0.0939369	0.114862	0.123492	0.155461	0.109424	0.115893	0.104452	0.090655	0.0582289	0.114459	0.103593	0.0624652	0.0952032	0.0958651	0.133022	0.119363	0.118338	0.0481617	0.119957	0.100396	0.129674	0.0893363	0.0586239	0.074566	0.0724891
msp2.Q25.2506	msp2	Q25	2506	0.131246	0.143008	0.0530947	0.120641	0.144674	0.158971	0.12429	0.133482	0.132147	0.0414267	0.138078	0.135351	0.124535	0.11745	0.137829	0.137826	0.122121	0.111199	0.203025	0.138349	0.153441	0.118263	0.139355	0.16333	0.190325	0.139406	0.145358	0.134022	0.122311	0.0747642	0.140807	0.128704	0.0882282	0.116896	0.121184	0.162594	0.15121	0.154965	0.073423	0.153609	0.133522	0.162157	0.121213	0.0855936	0.130365	0.104631
msp2.Q50.2506	msp2	Q50	2506	0.156721	0.173948	0.0650544	0.155595	0.184007	0.21202	0.156993	0.167429	0.166605	0.0501529	0.169231	0.166974	0.154831	0.138349	0.170487	0.174121	0.155587	0.139316	0.239214	0.170165	0.178874	0.148458	0.168639	0.199255	0.228175	0.181369	0.172406	0.164671	0.165334	0.09575	0.169328	0.157905	0.118972	0.144234	0.148595	0.193094	0.186763	0.197773	0.113576	0.192436	0.170129	0.197722	0.156891	0.113053	0.181483	0.146239
msp2.Q75.2506	msp2	Q75	2506	0.181015	0.205289	0.0764385	0.190802	0.218691	0.255213	0.184434	0.198737	0.197149	0.0639204	0.195557	0.202621	0.1817	0.156743	0.210037	0.211856	0.190379	0.161361	0.266848	0.203902	0.202846	0.171653	0.193234	0.231659	0.26645	0.224531	0.197104	0.194411	0.207017	0.117103	0.19219	0.1868	0.152446	0.176844	0.171108	0.223165	0.223233	0.237332	0.157928	0.232033	0.210098	0.231407	0.190462	0.135184	0.21866	0.187832
msp2.Q90.2506	msp2	Q90	2506	0.200011	0.233666	0.0858793	0.223523	0.246328	0.28821	0.20556	0.223728	0.22354	0.082135	0.214954	0.236828	0.206734	0.174821	0.252845	0.242161	0.225088	0.178035	0.286439	0.240371	0.229016	0.189102	0.21277	0.259381	0.300756	0.265989	0.216067	0.218871	0.235705	0.137373	0.210745	0.213419	0.177039	0.205966	0.18978	0.246789	0.256493	0.266854	0.187159	0.267316	0.24767	0.2647	0.216021	0.151605	0.241587	0.214287
msp2.Q95.2506	msp2	Q95	2506	0.210608	0.249972	0.0913819	0.24098	0.265457	0.305083	0.21954	0.239144	0.239706	0.0950648	0.226834	0.260069	0.22231	0.185402	0.2816	0.256177	0.245719	0.185642	0.296738	0.264582	0.245024	0.200694	0.222861	0.275619	0.317489	0.293207	0.227603	0.232246	0.248531	0.150736	0.220162	0.229486	0.193345	0.225807	0.201256	0.258828	0.279209	0.280233	0.199279	0.287223	0.272249	0.288603	0.232549	0.160915	0.253135	0.226824
msp2.SD.2506	msp2	SD	2506	0.0390843	0.0511503	0.0171212	0.0531381	0.0557646	0.0674292	0.0458664	0.0502269	0.0501187	0.0195904	0.0448473	0.0521406	0.0455523	0.0332311	0.0550762	0.0511983	0.0499654	0.0343451	0.0499506	0.0507521	0.0442818	0.0400371	0.0382352	0.0534568	0.0594044	0.0606602	0.0420093	0.0448028	0.0543493	0.0304871	0.0455709	0.0426554	0.0449404	0.0449043	0.0408815	0.0526337	0.0549899	0.0570727	0.0508956	0.0595786	0.0577602	0.0556492	0.0509723	0.0363823	0.065817	0.0537331
msp2.skewness.2506	msp2	skewness	2506	-0.705768	-0.513364	-0.15051	-0.108786	-0.385788	-0.405574	-0.55674	-0.446997	-0.442068	1.16949	-0.746882	0.170663	-0.332323	-0.756529	0.594679	-0.124687	0.232637	-0.412228	-1.17774	0.318987	-0.614321	-0.596591	-0.458845	-0.498279	-0.548736	0.370844	-0.746676	-0.26599	-0.132545	0.297844	-1.32314	-0.0084913	0.150639	0.25907	-0.750111	-1.1123	-0.0161281	-0.35178	0.124551	-0.279367	0.12716	-0.127765	-0.329417	-0.350814	-0.760988	-0.162757
msp2.kurtosis.2506	msp2	kurtosis	2506	4.39407	3.97897	3.12183	3.04885	3.38888	2.75526	3.52555	3.36508	3.19513	4.6481	3.92998	3.40223	3.29457	4.75428	3.21123	2.73276	2.7569	2.83028	5.55968	3.22143	4.4774	3.77506	3.28546	3.38548	4.03907	2.87396	4.41955	3.12547	2.27039	2.86208	5.36422	3.01099	2.80634	3.42089	4.19555	5.11931	3.24559	2.81444	1.96183	3.33148	3.02919	3.76155	3.10114	2.98912	2.91995	2.29939
msp2.minimum.2506	msp2	minimum	2506	0.0126256	0.00903825	0.00924759	0.013419	0.010928	0.0116467	0.0088446	0.00912622	0.0101268	0.0100862	0.0123456	0.00823696	0.0113806	0.00996765	0.0227507	0.0135699	0.0193198	0.0135198	0.0167867	0.0144398	0.00836656	0.0110533	0.0145049	0.0105757	0.0102353	0.0149195	0.00972134	0.0141883	0.011547	0.0126038	0.00898491	0.0120091	0.00960026	0.010469	0.0103386	0.0109314	0.010948	0.0144519	0.0123117	0.010609	0.0104007	0.0117882	0.007376	0.00768479	0.00753786	0.0118122
msp2.maximum.2506	msp2	maximum	2506	0.27625	0.359022	0.137603	0.337014	0.358915	0.359479	0.278101	0.328779	0.302425	0.146302	0.296083	0.347873	0.294481	0.24874	0.382794	0.310732	0.316725	0.247065	0.336588	0.363323	0.315676	0.291933	0.271236	0.342126	0.383029	0.382934	0.328469	0.299729	0.307921	0.210491	0.262622	0.317144	0.274821	0.34054	0.296109	0.328132	0.360925	0.33093	0.239213	0.368816	0.369699	0.390631	0.310638	0.274262	0.297251	0.284782
msp3.mean.2506	msp3	mean	2506	0.0549793	0.0523821	0.0332499	0.0591402	0.0643918	0.0641501	0.0509589	0.0478569	0.0555267	0.0268401	0.0497428	0.0608826	0.0466895	0.0474688	0.0640896	0.0567997	0.0524279	0.0422543	0.0784651	0.0613344	0.0513924	0.0461011	0.0543169	0.0618221	0.072023	0.0627127	0.0492941	0.0517965	0.0443846	0.0431144	0.0583621	0.0562967	0.0417266	0.0583457	0.0515613	0.0661672	0.0704139	0.0677905	0.0326942	0.0744014	0.0593416	0.0726793	0.0508783	0.0387271	0.0546198	0.0415407
msp3.trimmed_mean_5.2506	msp3	trimmed_mean_5	2506	0.0542862	0.0512987	0.0329411	0.0579689	0.063679	0.0638465	0.0501636	0.0471252	0.0555029	0.0258972	0.0493473	0.0588122	0.0456389	0.0468289	0.0623469	0.0566507	0.0510676	0.0416379	0.0784009	0.0597649	0.0505503	0.0451882	0.0537566	0.0612832	0.0709514	0.0605567	0.0486805	0.0509334	0.0441683	0.0417759	0.0579191	0.0555232	0.0415852	0.0568517	0.0502911	0.0658296	0.0692939	0.067483	0.0322774	0.0734579	0.0576791	0.0712112	0.0501176	0.0383954	0.0545415	0.041292
msp3.trimmed_mean_10.2506	msp3	trimmed_mean_10	2506	0.0539247	0.0507308	0.032912	0.0573602	0.0633654	0.0636883	0.0498089	0.0468447	0.0556244	0.0254269	0.0492068	0.0577113	0.0451792	0.0464432	0.0613184	0.0566288	0.0503396	0.041362	0.0783058	0.0587711	0.0501294	0.0448529	0.0535581	0.0609942	0.070426	0.059366	0.0484564	0.0505074	0.0440707	0.0410667	0.0577008	0.0550833	0.0415555	0.0559328	0.0496538	0.06565	0.0687283	0.0675484	0.0321265	0.0729481	0.0567749	0.070355	0.0498179	0.0383967	0.0546855	0.0412408
msp3.trimmed.mean.40.2506	msp3	trimmed_mean_40	2506	0.0530976	0.0494311	0.0329583	0.0558515	0.0629972	0.064039	0.0489165	0.046338	0.0564469	0.0245634	0.0490671	0.0556309	0.0442481	0.0454205	0.0586329	0.0568827	0.0486811	0.041065	0.0780119	0.0564189	0.0490823	0.0442757	0.0532268	0.060363	0.0692494	0.0569776	0.0479839	0.0493886	0.0439255	0.0395896	0.0575779	0.0539848	0.0407758	0.053251	0.0483826	0.0650226	0.0674213	0.068135	0.0319514	0.0714655	0.0545257	0.0684579	0.0495154	0.0384146	0.0552966	0.0410792
msp3.median.2506	msp3	median	2506	0.0531195	0.0493872	0.0329796	0.0558395	0.0629866	0.0641168	0.0487938	0.0463168	0.0566277	0.0245255	0.0491629	0.0556092	0.0442136	0.045409	0.0584667	0.0568721	0.0486248	0.0409793	0.0779243	0.0562801	0.0490312	0.0442776	0.0531383	0.0602795	0.069261	0.0568214	0.0479213	0.0493376	0.0438478	0.0395047	0.0574569	0.0539054	0.0405918	0.0530479	0.04829	0.0650141	0.0672299	0.0681884	0.0318826	0.071278	0.054404	0.0683359	0.0495408	0.03843	0.0553823	0.0411685
msp3.Q05.2506	msp3	Q05	2506	0.0324935	0.0270827	0.01716	0.0281421	0.0324595	0.0293922	0.0271232	0.0249384	0.0265933	0.0166223	0.0277032	0.0292098	0.0250926	0.0300187	0.0330122	0.030278	0.0231748	0.0250173	0.0498397	0.0297663	0.0309439	0.0282507	0.0328632	0.0326891	0.0390914	0.0271905	0.0300204	0.0275457	0.0209346	0.0201502	0.0351117	0.029523	0.0149581	0.0277012	0.0315213	0.0374351	0.0345956	0.0339672	0.00968325	0.0355468	0.0260332	0.0363739	0.0236574	0.0155668	0.0256712	0.0186862
msp3.Q10.2506	msp3	Q10	2506	0.0362098	0.031235	0.0198933	0.0324306	0.0378144	0.0353167	0.0315368	0.0287401	0.0321526	0.0178574	0.0318348	0.0340382	0.028655	0.0332212	0.0373499	0.0350771	0.0275553	0.0277826	0.0557306	0.0341057	0.0347609	0.0311822	0.037057	0.0384586	0.0445323	0.0316718	0.0335405	0.0318242	0.0249062	0.023616	0.0389568	0.0343594	0.0193513	0.031801	0.0350263	0.0439663	0.0408879	0.039828	0.0120436	0.0423357	0.0309598	0.0426665	0.0280802	0.0201975	0.0306528	0.0228304
msp3.Q25.2506	msp3	Q25	2506	0.0433083	0.0391024	0.0258381	0.0425725	0.04822	0.0472781	0.0392206	0.0363397	0.0424646	0.0204857	0.0398389	0.0429742	0.0352844	0.0385031	0.0457825	0.0441815	0.0361684	0.0336751	0.0657546	0.0433225	0.0412485	0.0367967	0.0442459	0.0484365	0.0551073	0.0413711	0.0400631	0.0392477	0.0325935	0.030173	0.0477269	0.0428628	0.0292563	0.0403318	0.0407118	0.054698	0.0527588	0.0527698	0.0199387	0.0550417	0.0406389	0.0539409	0.0376576	0.0290596	0.0419337	0.0305327
msp3.Q50.2506	msp3	Q50	2506	0.0531195	0.0493872	0.0329796	0.0558395	0.0629866	0.0641168	0.0487938	0.0463168	0.0566277	0.0245255	0.0491629	0.0556092	0.0442136	0.045409	0.0584667	0.0568721	0.0486248	0.0409793	0.0779243	0.0562801	0.0490312	0.0442776	0.0531383	0.0602795	0.069261	0.0568214	0.0479213	0.0493376	0.0438478	0.0395047	0.0574569	0.0539054	0.0405918	0.0530479	0.04829	0.0650141	0.0672299	0.0681884	0.0318826	0.071278	0.054404	0.0683359	0.0495408	0.03843	0.0553823	0.0411685
msp3.Q75.2506	msp3	Q75	2506	0.0647286	0.0625163	0.0399236	0.0726648	0.0779758	0.0792053	0.0603184	0.0571708	0.0681863	0.0303117	0.0585106	0.0724215	0.0549733	0.0546471	0.0770942	0.0687552	0.064724	0.0487906	0.0910155	0.0744688	0.0591105	0.0527194	0.0627819	0.0734199	0.0859218	0.0771761	0.0568769	0.0619076	0.0552914	0.051821	0.0673113	0.0672716	0.0547977	0.0720279	0.0584824	0.0768173	0.085096	0.0822733	0.0443316	0.0912972	0.0730653	0.0869116	0.0618362	0.0477367	0.0674115	0.0521073
msp3.Q90.2506	msp3	Q90	2506	0.0766114	0.0778957	0.0460454	0.0899502	0.0928197	0.0938761	0.0725019	0.0684988	0.0771418	0.038499	0.0680789	0.0950704	0.0676816	0.0650778	0.099345	0.0784386	0.0823069	0.0580876	0.102134	0.0968316	0.0710657	0.0623372	0.0725142	0.0874778	0.103253	0.102054	0.0662767	0.0749339	0.0645205	0.0679625	0.0787119	0.082242	0.0642518	0.0924878	0.0724456	0.0899255	0.103544	0.0933462	0.053587	0.11084	0.0947615	0.109097	0.0748194	0.0564069	0.0761966	0.060415
msp3.Q95.2506	msp3	Q95	2506	0.0839581	0.0881615	0.050016	0.101976	0.10227	0.102169	0.0810068	0.0759623	0.082492	0.0461717	0.0742832	0.113843	0.0767551	0.0718368	0.113966	0.0833951	0.0956131	0.065062	0.108823	0.111112	0.0793697	0.0704818	0.0795896	0.0963153	0.115383	0.120864	0.0723177	0.0836035	0.0694318	0.079286	0.0866376	0.0906627	0.0688788	0.105713	0.0839273	0.0975234	0.116538	0.101701	0.0591231	0.122364	0.109404	0.124817	0.0840795	0.0616293	0.0814337	0.0652979
msp3.SD.2506	msp3	SD	2506	0.0158952	0.0189801	0.0103143	0.0227537	0.0213537	0.022132	0.0170087	0.0160371	0.0173539	0.00946179	0.0142521	0.0257873	0.0164579	0.0127621	0.025329	0.0164473	0.0221826	0.0121214	0.0184287	0.024909	0.0151397	0.0135601	0.0143819	0.0189135	0.0236087	0.0289178	0.013436	0.0174388	0.01507	0.018344	0.0153098	0.0187297	0.0165772	0.0242735	0.0163273	0.0181063	0.0251029	0.0208375	0.0155634	0.0265725	0.0256899	0.0265869	0.0185087	0.0142953	0.0173399	0.0146165
msp3.skewness.2506	msp3	skewness	2506	0.68474	1.03703	0.452634	0.840225	0.481531	0.165929	0.845736	0.829097	-0.00665666	1.80584	0.430575	1.30254	1.23535	0.821797	1.09815	0.104692	0.914118	0.838457	0.0744092	0.992762	1.04685	1.29685	0.720658	0.435959	0.736433	1.13131	0.931012	0.8147	0.194562	1.17889	0.420733	0.664145	0.113569	0.928576	1.41618	0.36065	0.70895	0.170319	0.270417	0.543738	0.993785	0.859	0.64288	0.500825	0.0247046	0.267496
msp3.kurtosis.2506	msp3	kurtosis	2506	3.58167	5.0521	3.53443	4.07823	3.13073	2.53921	4.52029	4.65889	2.58853	7.64961	3.35289	5.12184	6.04934	3.84505	4.31942	2.48954	3.81113	4.33169	3.10027	3.9839	5.17939	6.45287	4.50554	3.05337	3.87786	4.3778	5.4832	3.98248	2.51405	4.75038	3.21404	3.48582	2.21527	3.66363	6.11978	3.53337	3.71941	2.91907	2.32608	3.13886	4.03416	3.75289	3.79092	4.42373	2.63933	2.90015
msp3.minimum.2506	msp3	minimum	2506	0.017711	0.010431	0.0101228	0.0126789	0.0156406	0.0119056	0.0104181	0.0132844	0.0140887	0.01187	0.0146824	0.0141201	0.0115242	0.0156515	0.0164499	0.0138412	0.0118648	0.0173402	0.0202321	0.0153005	0.015166	0.0157512	0.0193635	0.0170766	0.0106952	0.0143452	0.0157466	0.0139127	0.00829503	0.00869894	0.0189508	0.0106116	0.0058533	0.0137726	0.0179982	0.0166924	0.00820814	0.0154602	0.00374651	0.0155242	0.0116132	0.015725	0.00750715	0.00485498	0.011858	0.00769333
msp3.maximum.2506	msp3	maximum	2506	0.136678	0.174274	0.104144	0.189623	0.167872	0.135565	0.134364	0.146377	0.134708	0.0859579	0.119478	0.184869	0.149851	0.122688	0.193255	0.125423	0.160294	0.114857	0.154425	0.187703	0.154551	0.132325	0.143467	0.147264	0.195401	0.198976	0.159179	0.133274	0.102607	0.136875	0.124159	0.150119	0.0936474	0.171473	0.151239	0.144589	0.187463	0.156114	0.0874411	0.184988	0.186936	0.189682	0.148239	0.141061	0.126949	0.123787
msp4.mean.2506	msp4	mean	2506	0.329393	0.339113	0.242591	0.310521	0.338553	0.351524	0.294846	0.322895	0.332174	0.210948	0.320786	0.325363	0.318071	0.289693	0.335435	0.318273	0.311648	0.270762	0.389802	0.329806	0.345953	0.289703	0.313181	0.367162	0.392993	0.34264	0.328957	0.320501	0.322579	0.296812	0.310852	0.308156	0.281115	0.289205	0.290451	0.340434	0.337285	0.337367	0.254391	0.347975	0.33096	0.357103	0.308711	0.271288	0.337212	0.297556
msp4.trimmed_mean_5.2506	msp4	trimmed_mean_5	2506	0.330526	0.33998	0.243287	0.311036	0.339236	0.35347	0.29591	0.324216	0.333583	0.211208	0.322241	0.32471	0.319726	0.290341	0.334042	0.319035	0.311799	0.271988	0.392791	0.329459	0.347722	0.290703	0.314594	0.369582	0.39437	0.341473	0.330625	0.321638	0.324204	0.29699	0.312067	0.308656	0.280664	0.288806	0.29157	0.34158	0.337284	0.338805	0.253089	0.348142	0.330237	0.356777	0.30947	0.273486	0.33914	0.298624
msp4.trimmed_mean_10.2506	msp4	trimmed_mean_10	2506	0.331439	0.34077	0.244297	0.311646	0.340102	0.355094	0.296593	0.325542	0.33457	0.211682	0.323711	0.324549	0.321305	0.29096	0.333225	0.319777	0.312242	0.27312	0.394683	0.329431	0.349305	0.29163	0.315515	0.37156	0.395307	0.341236	0.33218	0.322714	0.325387	0.297443	0.312987	0.309077	0.280526	0.288715	0.292547	0.342168	0.337475	0.339782	0.252063	0.348366	0.330167	0.357208	0.310199	0.275399	0.340797	0.299693
msp4.trimmed.mean.40.2506	msp4	trimmed_mean_40	2506	0.335382	0.342543	0.249846	0.313242	0.344043	0.36098	0.299983	0.329024	0.337817	0.213416	0.32833	0.32454	0.326929	0.293134	0.331959	0.322535	0.314288	0.278084	0.401975	0.330407	0.353821	0.295687	0.318992	0.376472	0.397189	0.342552	0.336772	0.32655	0.32905	0.299804	0.316964	0.310628	0.276337	0.28853	0.296276	0.3436	0.339131	0.341761	0.247623	0.349064	0.33082	0.360504	0.313393	0.28261	0.345691	0.301663
msp4.median.2506	msp4	median	2506	0.335589	0.342359	0.250934	0.313391	0.344376	0.36119	0.300341	0.329443	0.33793	0.213656	0.3287	0.324759	0.326815	0.2934	0.331376	0.322869	0.314198	0.278171	0.402136	0.330471	0.354	0.296046	0.319461	0.377043	0.397502	0.342723	0.336896	0.326861	0.32867	0.299878	0.318203	0.310733	0.276301	0.288536	0.296677	0.343802	0.339394	0.341658	0.247428	0.348978	0.331024	0.361227	0.31373	0.282592	0.346066	0.301967
msp4.Q05.2506	msp4	Q05	2506	0.211979	0.210752	0.1293	0.17101	0.197345	0.180845	0.177109	0.183375	0.173844	0.128259	0.194917	0.199016	0.174746	0.195537	0.204325	0.190631	0.172461	0.159972	0.254875	0.19866	0.216709	0.177867	0.199968	0.211773	0.24887	0.197743	0.204048	0.187277	0.170437	0.171887	0.211616	0.190478	0.133393	0.181646	0.185291	0.22745	0.20442	0.197801	0.108777	0.209339	0.191396	0.222088	0.178029	0.128482	0.176748	0.14936
msp4.Q10.2506	msp4	Q10	2506	0.236236	0.237176	0.1442	0.198037	0.225967	0.21548	0.201136	0.213071	0.202364	0.143314	0.220549	0.224091	0.207434	0.21426	0.226485	0.21268	0.199045	0.178278	0.283853	0.225763	0.248142	0.198255	0.225853	0.247894	0.280387	0.222219	0.233963	0.217194	0.198806	0.195937	0.232911	0.214143	0.155518	0.203798	0.205167	0.252539	0.23305	0.224791	0.126086	0.234483	0.216002	0.246514	0.202709	0.157849	0.204739	0.175745
msp4.Q25.2506	msp4	Q25	2506	0.279841	0.289031	0.186998	0.251761	0.280013	0.281303	0.245854	0.27085	0.261925	0.17422	0.272961	0.269935	0.26684	0.253682	0.27263	0.25845	0.253155	0.222225	0.34024	0.274823	0.305453	0.240798	0.266082	0.31474	0.337752	0.276403	0.285367	0.268531	0.254267	0.245146	0.268677	0.260536	0.2056	0.243103	0.246478	0.293295	0.282048	0.27819	0.169265	0.287362	0.267621	0.301238	0.252081	0.214903	0.268875	0.23106
msp4.Q50.2506	msp4	Q50	2506	0.335589	0.342359	0.250934	0.313391	0.344376	0.36119	0.300341	0.329443	0.33793	0.213656	0.3287	0.324759	0.326815	0.2934	0.331376	0.322869	0.314198	0.278171	0.402136	0.330471	0.354	0.296046	0.319461	0.377043	0.397502	0.342723	0.336896	0.326861	0.32867	0.299878	0.318203	0.310733	0.276301	0.288536	0.296677	0.343802	0.339394	0.341658	0.247428	0.348978	0.331024	0.361227	0.31373	0.282592	0.346066	0.301967
msp4.Q75.2506	msp4	Q75	2506	0.38112	0.392288	0.298099	0.37122	0.398858	0.426363	0.346174	0.379617	0.407056	0.248172	0.373225	0.378728	0.373716	0.328542	0.392228	0.379684	0.369942	0.320973	0.445615	0.383157	0.392511	0.341019	0.362923	0.427773	0.452533	0.404959	0.377979	0.375186	0.396042	0.348874	0.354635	0.357221	0.35997	0.334884	0.336611	0.390496	0.391422	0.401663	0.337475	0.409232	0.391072	0.411851	0.366539	0.333202	0.411063	0.368429
msp4.Q90.2506	msp4	Q90	2506	0.413835	0.433449	0.327742	0.415861	0.439514	0.470983	0.380702	0.418582	0.452097	0.27251	0.404804	0.426012	0.411971	0.357485	0.450534	0.416267	0.417784	0.350415	0.47796	0.432483	0.427476	0.369374	0.393587	0.466915	0.498576	0.45955	0.408561	0.413053	0.43602	0.39034	0.380516	0.3968	0.40873	0.374557	0.364343	0.424808	0.437863	0.440862	0.393813	0.4585	0.443889	0.457657	0.405518	0.365266	0.451863	0.40862
msp4.Q95.2506	msp4	Q95	2506	0.430711	0.454391	0.340493	0.440674	0.466775	0.49345	0.400734	0.44032	0.473131	0.285707	0.422229	0.454918	0.434079	0.374289	0.483403	0.432981	0.444741	0.363281	0.491233	0.46199	0.450728	0.386177	0.408076	0.486882	0.519525	0.494593	0.425758	0.434385	0.452269	0.416845	0.392107	0.418779	0.430796	0.398022	0.379814	0.442562	0.468685	0.459555	0.416741	0.484621	0.473687	0.488417	0.428305	0.379789	0.470436	0.427048
msp4.SD.2506	msp4	SD	2506	0.0673703	0.0738982	0.0676063	0.0822829	0.0817045	0.0960735	0.0689971	0.0774128	0.0924211	0.0488165	0.0694906	0.0777794	0.0771983	0.0540531	0.0846821	0.0762376	0.0817471	0.0636252	0.0736277	0.0789401	0.0687415	0.0648327	0.0638483	0.0821904	0.081993	0.0895882	0.0670317	0.0746266	0.0885596	0.0733568	0.0562486	0.0689407	0.0948548	0.0658998	0.06036	0.0662999	0.0796168	0.0807475	0.099124	0.0840211	0.0856076	0.0804833	0.076619	0.0780928	0.0909024	0.086618
msp4.skewness.2506	msp4	skewness	2506	-0.251507	-0.184693	-0.202439	-0.109607	-0.161601	-0.304699	-0.239093	-0.279585	-0.201954	-0.112828	-0.344772	0.10691	-0.354794	-0.208811	0.217825	-0.15757	-0.0613952	-0.293846	-0.581185	0.0457007	-0.447913	-0.239952	-0.298252	-0.453574	-0.240697	0.133101	-0.393905	-0.244566	-0.23289	-0.0800283	-0.301497	-0.12518	0.0764458	0.0854806	-0.288774	-0.236296	-0.0289447	-0.224811	0.172204	-0.0380006	0.0846241	-0.000693	-0.165521	-0.412397	-0.297556	-0.171563
msp4.kurtosis.2506	msp4	kurtosis	2506	2.40387	2.67278	1.99317	2.47725	2.52974	2.34323	2.59095	2.60337	2.18942	2.33343	2.56175	2.70901	2.64422	2.66353	2.63435	2.17158	2.48055	2.19267	2.7352	2.71876	3.02877	2.32797	2.38822	2.70416	2.62102	2.52614	2.76518	2.51599	2.12121	2.53528	2.36102	2.63063	2.06247	2.78822	2.46976	2.58268	2.80664	2.31479	1.9362	2.49101	2.50241	2.73154	2.42362	2.34667	2.19092	2.12601
msp4.minimum.2506	msp4	minimum	2506	0.121945	0.116598	0.0934457	0.0848446	0.107283	0.0880057	0.0769879	0.0880761	0.0946266	0.0870228	0.109505	0.106402	0.096656	0.123491	0.124671	0.106657	0.102671	0.104636	0.126642	0.102573	0.116168	0.110203	0.125848	0.110174	0.114767	0.12984	0.116631	0.0997051	0.0923322	0.0840944	0.14846	0.0860836	0.0723779	0.0949791	0.110544	0.114866	0.0705016	0.109856	0.0582194	0.113358	0.11397	0.128633	0.0898813	0.0685949	0.104123	0.0795022
msp4.maximum.2506	msp4	maximum	2506	0.501324	0.570938	0.411465	0.536169	0.574827	0.561843	0.477221	0.53542	0.529824	0.338872	0.516332	0.57406	0.532712	0.459197	0.596434	0.497705	0.532935	0.425909	0.541083	0.570115	0.544723	0.495117	0.468352	0.562018	0.60092	0.623608	0.543799	0.511897	0.526891	0.508455	0.456073	0.512802	0.518049	0.532057	0.484879	0.515444	0.570376	0.525512	0.501587	0.595399	0.589218	0.623138	0.529316	0.485248	0.522963	0.492352
msp5.mean.2506	msp5	mean	2506	0.592796	0.658558	0.516646	0.604162	0.613354	0.605263	0.582406	0.634608	0.594043	0.527086	0.601262	0.629275	0.665124	0.570321	0.624151	0.567351	0.643216	0.558233	0.610001	0.63308	0.681485	0.585626	0.573151	0.688815	0.630662	0.675738	0.640242	0.62358	0.685261	0.666807	0.547782	0.623543	0.60959	0.593763	0.565106	0.581097	0.605434	0.568682	0.573398	0.63223	0.682243	0.610555	0.638997	0.573029	0.613096	0.614416
msp5.trimmed_mean_5.2506	msp5	trimmed_mean_5	2506	0.593756	0.663656	0.519769	0.608184	0.616038	0.610617	0.584731	0.639566	0.59676	0.530652	0.603855	0.632079	0.672051	0.572077	0.62587	0.569797	0.64829	0.561817	0.61252	0.636807	0.688439	0.58696	0.574717	0.695419	0.634086	0.680219	0.64428	0.627178	0.69215	0.672607	0.54781	0.626966	0.613	0.596746	0.566762	0.581077	0.607081	0.570775	0.574637	0.634594	0.686932	0.612271	0.642959	0.578842	0.617651	0.619056
msp5.trimmed_mean_10.2506	msp5	trimmed_mean_10	2506	0.594461	0.667685	0.522929	0.611675	0.618394	0.615091	0.586404	0.64383	0.599103	0.534028	0.605999	0.634722	0.678181	0.573503	0.627457	0.57194	0.652818	0.564881	0.614233	0.640001	0.693979	0.58892	0.576267	0.700673	0.636851	0.683897	0.647777	0.630302	0.697561	0.677207	0.547901	0.629399	0.615788	0.598875	0.568058	0.581014	0.608332	0.572248	0.575129	0.636311	0.690593	0.614194	0.646156	0.584255	0.621619	0.623376
msp5.trimmed.mean.40.2506	msp5	trimmed_mean_40	2506	0.597489	0.680238	0.539178	0.622645	0.626463	0.628931	0.591211	0.658432	0.6077	0.547039	0.613136	0.642319	0.697565	0.577779	0.632391	0.579403	0.665141	0.576106	0.618653	0.648796	0.709904	0.597775	0.579629	0.71505	0.646643	0.691122	0.656878	0.639925	0.713359	0.68933	0.549833	0.633961	0.620928	0.606032	0.572728	0.581951	0.611915	0.575093	0.575827	0.641228	0.699718	0.620817	0.654298	0.605091	0.636401	0.635563
msp5.median.2506	msp5	median	2506	0.597617	0.681543	0.54093	0.623085	0.626727	0.630276	0.591997	0.659732	0.608388	0.547371	0.613311	0.643172	0.698393	0.578227	0.633244	0.579969	0.666002	0.577619	0.618683	0.64907	0.711705	0.599019	0.579581	0.715329	0.647787	0.691449	0.657157	0.6403	0.714577	0.689855	0.550532	0.634311	0.619483	0.605717	0.573463	0.581435	0.612826	0.575399	0.575939	0.641115	0.700158	0.621819	0.654756	0.6068	0.6376	0.635133
msp5.Q05.2506	msp5	Q05	2506	0.378441	0.419527	0.304864	0.365376	0.387556	0.354983	0.372948	0.379513	0.348033	0.309755	0.373098	0.394278	0.36613	0.370389	0.393522	0.355291	0.383451	0.339883	0.41894	0.394651	0.414037	0.35971	0.375825	0.423029	0.413505	0.42034	0.382308	0.370812	0.405232	0.394028	0.381816	0.404152	0.342852	0.394128	0.363901	0.395767	0.402567	0.364765	0.323463	0.400293	0.426942	0.39964	0.392618	0.313687	0.349935	0.351752
msp5.Q10.2506	msp5	Q10	2506	0.418005	0.475159	0.332524	0.412352	0.437576	0.404691	0.415365	0.434822	0.387458	0.344235	0.418041	0.445882	0.427778	0.414462	0.437255	0.390505	0.440274	0.380393	0.457852	0.450187	0.479037	0.39619	0.41615	0.484504	0.467423	0.482685	0.435178	0.422316	0.472826	0.458567	0.41249	0.457866	0.397102	0.440674	0.402795	0.434765	0.451093	0.406041	0.359895	0.446401	0.488257	0.44007	0.443636	0.361046	0.399164	0.403056
msp5.Q25.2506	msp5	Q25	2506	0.499577	0.580158	0.409951	0.516841	0.528051	0.516451	0.49764	0.545628	0.488474	0.438131	0.512395	0.543075	0.565694	0.486945	0.529624	0.474254	0.558392	0.465438	0.5323	0.55493	0.595615	0.486337	0.492911	0.607412	0.55615	0.595583	0.547098	0.525027	0.590507	0.580086	0.474184	0.548372	0.502414	0.522848	0.477715	0.502224	0.528536	0.482412	0.437833	0.537584	0.595798	0.527404	0.543313	0.47358	0.508085	0.518221
msp5.Q50.2506	msp5	Q50	2506	0.597617	0.681543	0.54093	0.623085	0.626727	0.630276	0.591997	0.659732	0.608388	0.547371	0.613311	0.643172	0.698393	0.578227	0.633244	0.579969	0.666002	0.577619	0.618683	0.64907	0.711705	0.599019	0.579581	0.715329	0.647787	0.691449	0.657157	0.6403	0.714577	0.689855	0.550532	0.634311	0.619483	0.605717	0.573463	0.581435	0.612826	0.575399	0.575939	0.641115	0.700158	0.621819	0.654756	0.6068	0.6376	0.635133
msp5.Q75.2506	msp5	Q75	2506	0.685098	0.753253	0.625174	0.704189	0.703708	0.711177	0.675013	0.735137	0.706198	0.626096	0.696619	0.726286	0.786265	0.657469	0.722731	0.666227	0.745668	0.658713	0.695242	0.724716	0.787475	0.6862	0.659265	0.790856	0.713862	0.773336	0.748568	0.731939	0.799513	0.771668	0.619445	0.711685	0.729805	0.672772	0.656859	0.660488	0.687304	0.663637	0.712241	0.732974	0.78342	0.698974	0.746583	0.686333	0.727729	0.725963
msp5.Q90.2506	msp5	Q90	2506	0.762284	0.802807	0.661462	0.756343	0.765379	0.758656	0.732444	0.789239	0.773664	0.672236	0.762239	0.783937	0.837816	0.715233	0.79397	0.720243	0.799462	0.70455	0.744878	0.783514	0.831771	0.749173	0.714916	0.841307	0.767227	0.833425	0.809393	0.793065	0.845953	0.830443	0.681379	0.768478	0.796067	0.726489	0.716337	0.726075	0.748456	0.718334	0.787481	0.802766	0.841878	0.75799	0.803057	0.724446	0.785416	0.779567
msp5.Q95.2506	msp5	Q95	2506	0.794893	0.829482	0.67787	0.784141	0.799643	0.780802	0.762849	0.817292	0.8017	0.688952	0.795481	0.815224	0.860082	0.743338	0.826519	0.744222	0.82649	0.724228	0.769118	0.817238	0.853228	0.780336	0.74237	0.86562	0.797268	0.866467	0.838596	0.822115	0.869038	0.858487	0.712712	0.79598	0.82713	0.756357	0.741722	0.767819	0.785739	0.745583	0.81131	0.835198	0.870611	0.792066	0.828871	0.743176	0.811147	0.802866
msp5.SD.2506	msp5	SD	2506	0.126632	0.124796	0.122996	0.128432	0.12376	0.132265	0.118788	0.132964	0.14065	0.119537	0.127415	0.127867	0.152914	0.113217	0.131958	0.121534	0.133882	0.120883	0.107607	0.125635	0.134886	0.13092	0.112285	0.134507	0.115389	0.131982	0.138708	0.138282	0.14396	0.139663	0.0995901	0.117795	0.147844	0.10876	0.116228	0.111603	0.115353	0.116903	0.158197	0.132853	0.133644	0.119624	0.134797	0.136346	0.142775	0.139431
msp5.skewness.2506	msp5	skewness	2506	-0.105113	-0.612046	-0.363586	-0.476161	-0.343483	-0.578703	-0.270445	-0.571133	-0.279236	-0.435406	-0.313347	-0.343402	-0.659518	-0.223162	-0.195288	-0.285813	-0.582141	-0.40459	-0.319706	-0.471898	-0.735108	-0.2084	-0.204279	-0.724573	-0.470522	-0.512904	-0.426395	-0.381433	-0.678186	-0.617401	-0.0195179	-0.416352	-0.30852	-0.414342	-0.197724	0.00154518	-0.223371	-0.22953	-0.061479	-0.253875	-0.511165	-0.251202	-0.411789	-0.60344	-0.457089	-0.488277
msp5.kurtosis.2506	msp5	kurtosis	2506	2.34575	2.80233	1.88545	2.52127	2.58097	2.47841	2.36833	2.64084	2.18877	2.14952	2.44303	2.56134	2.56946	2.37121	2.37589	2.16321	2.68472	2.15305	2.39182	2.74167	2.82711	2.2533	2.41915	2.89379	2.80723	2.79667	2.44575	2.38811	2.74187	2.78759	2.39672	2.71905	2.2697	2.71374	2.23019	2.57362	2.81249	2.25863	1.8757	2.42738	2.70497	2.54321	2.42327	2.29783	2.27066	2.39794
msp5.minimum.2506	msp5	minimum	2506	0.25972	0.252616	0.244302	0.243708	0.254108	0.23301	0.248036	0.236108	0.24037	0.241566	0.251652	0.254458	0.250214	0.264572	0.275548	0.248279	0.249417	0.255654	0.27279	0.250937	0.254295	0.249431	0.270528	0.260108	0.265227	0.271076	0.246818	0.241203	0.247306	0.235934	0.281976	0.226713	0.229384	0.251247	0.256202	0.264472	0.220836	0.253385	0.211916	0.258512	0.268976	0.254343	0.247894	0.223211	0.247247	0.236006
msp5.maximum.2506	msp5	maximum	2506	0.918021	0.953871	0.757811	0.894354	0.91763	0.843709	0.855511	0.927776	0.871253	0.751246	0.884714	0.969093	0.965157	0.849524	0.948387	0.837495	0.929176	0.782995	0.82763	0.918761	0.933426	0.891627	0.901104	0.964071	0.919854	1.00229	0.927193	0.948487	0.972631	0.95772	0.798405	0.907079	0.91722	0.866367	0.824119	0.921938	0.918317	0.839023	0.887081	0.950292	1.01459	0.938761	0.946003	0.827666	0.888849	0.907025
ndre.mean.2506	ndre	mean	2506	0.284354	0.321615	0.365369	0.326297	0.292567	0.272066	0.330301	0.328004	0.288243	0.427341	0.304206	0.320739	0.352998	0.324571	0.304144	0.283726	0.351761	0.348127	0.221551	0.317908	0.325371	0.337374	0.293887	0.306872	0.234136	0.332072	0.319105	0.321583	0.365625	0.385798	0.275582	0.340788	0.379565	0.347776	0.320689	0.261054	0.288654	0.258983	0.400733	0.292816	0.351077	0.264401	0.351273	0.363625	0.294644	0.35464
ndre.trimmed_mean_5.2506	ndre	trimmed_mean_5	2506	0.285461	0.321899	0.364634	0.325752	0.291829	0.270167	0.327675	0.327562	0.286649	0.429255	0.304247	0.320857	0.353546	0.324979	0.302698	0.282979	0.351369	0.349515	0.220203	0.316995	0.32617	0.338828	0.294128	0.30604	0.233089	0.330964	0.320623	0.321436	0.362518	0.385585	0.275518	0.33997	0.375922	0.347262	0.321696	0.261325	0.287372	0.257796	0.397642	0.292365	0.34959	0.264056	0.349785	0.362082	0.293175	0.352914
ndre.trimmed_mean_10.2506	ndre	trimmed_mean_10	2506	0.286045	0.322087	0.364027	0.325566	0.291297	0.268999	0.326936	0.327287	0.285607	0.430411	0.304325	0.320892	0.353627	0.32512	0.30205	0.282474	0.35124	0.350415	0.219655	0.31629	0.326657	0.33981	0.29442	0.305628	0.232673	0.330159	0.321485	0.321431	0.360362	0.385334	0.275654	0.339451	0.373117	0.346788	0.322217	0.261789	0.286867	0.256807	0.394585	0.292252	0.348558	0.263814	0.348769	0.36079	0.29216	0.351772
ndre.trimmed.mean.40.2506	ndre	trimmed_mean_40	2506	0.288343	0.322675	0.362022	0.325252	0.289012	0.265359	0.327194	0.326775	0.283434	0.433116	0.304072	0.321157	0.353599	0.325635	0.302025	0.281344	0.351184	0.352525	0.219816	0.314761	0.327808	0.342512	0.294864	0.304104	0.231647	0.328465	0.323405	0.321656	0.354397	0.384696	0.276363	0.33883	0.366281	0.345084	0.32374	0.26278	0.28596	0.253229	0.383675	0.291775	0.346144	0.263271	0.345705	0.357033	0.289266	0.34922
ndre.median.2506	ndre	median	2506	0.28826	0.322704	0.361738	0.32539	0.288789	0.265064	0.327083	0.326869	0.283346	0.433233	0.304068	0.321237	0.353481	0.325692	0.301957	0.281306	0.351184	0.35243	0.220431	0.314697	0.327826	0.342483	0.294868	0.303975	0.231851	0.328428	0.323385	0.32179	0.353935	0.384608	0.276614	0.33889	0.365975	0.344971	0.323759	0.262738	0.285963	0.253142	0.383292	0.291568	0.346031	0.26345	0.345609	0.35687	0.288995	0.349221
ndre.Q05.2506	ndre	Q05	2506	0.211802	0.228294	0.296335	0.246108	0.223402	0.206681	0.253361	0.250044	0.232682	0.344647	0.231408	0.234361	0.26616	0.257588	0.229103	0.228544	0.261984	0.269923	0.163525	0.240314	0.236017	0.252286	0.231691	0.232707	0.159665	0.232525	0.243235	0.252857	0.28679	0.289893	0.204594	0.258749	0.29336	0.264005	0.238181	0.174334	0.213989	0.193625	0.303542	0.222669	0.249433	0.196169	0.264661	0.286237	0.227389	0.28249
ndre.Q10.2506	ndre	Q10	2506	0.228683	0.249631	0.310414	0.26271	0.237758	0.216385	0.267293	0.266757	0.244163	0.365475	0.247296	0.252655	0.286743	0.271321	0.24149	0.240144	0.281218	0.290179	0.173764	0.255326	0.257888	0.273242	0.245309	0.246319	0.175322	0.250734	0.262694	0.267805	0.299186	0.313235	0.217868	0.274922	0.306948	0.282645	0.257368	0.193846	0.228992	0.206799	0.316331	0.236166	0.268267	0.21163	0.28441	0.302766	0.243041	0.294455
ndre.Q25.2506	ndre	Q25	2506	0.255882	0.285037	0.333679	0.290776	0.261437	0.237286	0.294274	0.294894	0.261772	0.402494	0.274139	0.285129	0.318832	0.298136	0.268844	0.258323	0.314436	0.321394	0.194401	0.282351	0.290989	0.30639	0.271118	0.273321	0.201717	0.284926	0.294095	0.293356	0.32243	0.347224	0.243175	0.304238	0.328743	0.311477	0.289735	0.226255	0.256651	0.228583	0.343135	0.262804	0.304319	0.23615	0.313271	0.327736	0.265621	0.316546
ndre.Q50.2506	ndre	Q50	2506	0.28826	0.322704	0.361738	0.32539	0.288789	0.265064	0.327083	0.326869	0.283346	0.433233	0.304068	0.321237	0.353481	0.325692	0.301957	0.281306	0.351184	0.35243	0.220431	0.314697	0.327826	0.342483	0.294868	0.303975	0.231851	0.328428	0.323385	0.32179	0.353935	0.384608	0.276614	0.33889	0.365975	0.344971	0.323759	0.262738	0.285963	0.253142	0.383292	0.291568	0.346031	0.26345	0.345609	0.35687	0.288995	0.349221
ndre.Q75.2506	ndre	Q75	2506	0.314454	0.358704	0.395173	0.359869	0.32238	0.302593	0.358158	0.359073	0.308826	0.458875	0.335563	0.35653	0.388125	0.352348	0.334335	0.306576	0.388386	0.379272	0.243941	0.349819	0.362288	0.371783	0.318426	0.338889	0.264041	0.375694	0.348956	0.349166	0.399993	0.423083	0.307621	0.374149	0.418164	0.383342	0.354726	0.297741	0.317749	0.286091	0.450976	0.322183	0.393051	0.291289	0.385776	0.394742	0.319195	0.387208
ndre.Q90.2506	ndre	Q90	2506	0.334356	0.391045	0.426087	0.390705	0.352819	0.337225	0.392427	0.392034	0.340539	0.478602	0.360073	0.387698	0.419315	0.376177	0.367979	0.331791	0.42291	0.398615	0.271064	0.386654	0.389193	0.39349	0.338353	0.369955	0.294917	0.420956	0.368319	0.375006	0.449827	0.461394	0.331295	0.411364	0.478128	0.417657	0.37972	0.322783	0.349789	0.322068	0.520893	0.349086	0.442823	0.319352	0.428033	0.438445	0.355767	0.423492
ndre.Q95.2506	ndre	Q95	2506	0.346047	0.411874	0.445291	0.409932	0.370294	0.357959	0.426575	0.410269	0.363692	0.490031	0.37591	0.406887	0.437031	0.389479	0.393037	0.347118	0.445591	0.409905	0.291304	0.40851	0.405395	0.404598	0.351444	0.388887	0.316733	0.446111	0.379183	0.390641	0.48253	0.48494	0.343568	0.431534	0.51466	0.439609	0.394029	0.338425	0.37452	0.341815	0.547873	0.36619	0.471854	0.335842	0.455447	0.462214	0.379084	0.449355
ndre.SD.2506	ndre	SD	2506	0.0415012	0.0556851	0.0451809	0.0498969	0.0444917	0.0467664	0.0534471	0.0478839	0.0393407	0.0440755	0.0438192	0.0523335	0.0522309	0.0402132	0.0496142	0.0363654	0.0554588	0.0425164	0.038518	0.0507939	0.0514164	0.0472563	0.0360001	0.0477695	0.0472218	0.0644269	0.0416448	0.0418185	0.0607638	0.058493	0.0434326	0.0523384	0.068509	0.0532711	0.0471016	0.0504425	0.0484427	0.0446511	0.0760488	0.0434027	0.066737	0.0419058	0.0570854	0.053634	0.0447108	0.0519782
ndre.skewness.2506	ndre	skewness	2506	-0.404972	-0.0733756	0.25993	0.15865	0.280674	0.598444	0.805695	0.158782	0.684726	-0.667777	-0.013873	-0.0442146	-0.151354	-0.163471	0.410533	0.377435	0.0989535	-0.503294	0.523893	0.286552	-0.231917	-0.474447	-0.117988	0.255242	0.374018	0.253875	-0.57547	0.0707561	0.842123	0.079939	0.00358879	0.234208	0.851724	0.1759	-0.31564	-0.0925742	0.440176	0.464398	0.657337	0.145397	0.3405	0.150482	0.447285	0.495833	0.567514	0.489198
ndre.kurtosis.2506	ndre	kurtosis	2506	2.96041	3.03624	2.96798	2.88526	2.85823	3.03777	4.61411	2.90632	3.79346	3.33601	2.85753	2.88228	3.1295	2.97601	3.19364	3.51947	3.0122	3.13035	3.51419	2.98541	2.87952	3.07944	2.98944	2.846	3.36032	2.66698	3.34859	3.09785	3.78079	3.14807	2.5137	2.90266	3.57713	2.98878	2.85294	2.80326	3.64275	3.1623	2.6382	2.84545	2.88333	3.04497	3.35067	3.44681	3.52009	3.31223
ndre.minimum.2506	ndre	minimum	2506	0.12456	0.13061	0.180772	0.181842	0.16316	0.157041	0.189204	0.181761	0.175776	0.255682	0.140747	0.131521	0.13117	0.162895	0.16004	0.158642	0.168162	0.181788	0.117772	0.157893	0.124435	0.160612	0.176796	0.163102	0.0881372	0.156584	0.145383	0.170601	0.185103	0.191455	0.157844	0.187723	0.170906	0.165882	0.157	0.110378	0.149069	0.110687	0.194311	0.175128	0.163206	0.126263	0.166553	0.158387	0.168557	0.170651
ndre.maximum.2506	ndre	maximum	2506	0.401342	0.539862	0.530396	0.501685	0.457997	0.456085	0.582185	0.520153	0.445246	0.539407	0.45833	0.491656	0.534056	0.462036	0.486644	0.476284	0.536953	0.460133	0.398869	0.498266	0.496787	0.492586	0.419551	0.488634	0.48926	0.538013	0.433141	0.49366	0.627975	0.624056	0.41616	0.525097	0.650262	0.563963	0.464692	0.439063	0.54475	0.451995	0.649586	0.475254	0.576924	0.429628	0.5854	0.570188	0.462296	0.556038
ndvi.mean.2506	ndvi	mean	2506	0.828627	0.85299	0.877439	0.824506	0.81164	0.81114	0.838704	0.859432	0.830372	0.899262	0.846118	0.826415	0.866133	0.843362	0.816241	0.818678	0.851982	0.857365	0.770939	0.826585	0.857181	0.850958	0.825909	0.834719	0.796367	0.834319	0.854208	0.846229	0.878418	0.878912	0.805812	0.835073	0.87413	0.824169	0.830475	0.794369	0.79488	0.788442	0.895132	0.792193	0.842079	0.790154	0.853056	0.873739	0.835634	0.873919
ndvi.trimmed_mean_5.2506	ndvi	trimmed_mean_5	2506	0.831068	0.85537	0.879459	0.826081	0.812329	0.811397	0.840956	0.861888	0.831515	0.903068	0.847752	0.829108	0.869065	0.84561	0.817937	0.819883	0.854569	0.860612	0.771665	0.828297	0.860163	0.854152	0.828101	0.836276	0.798104	0.83651	0.857025	0.848251	0.879885	0.881491	0.80721	0.836692	0.874037	0.826336	0.83335	0.794817	0.796053	0.789334	0.896405	0.792547	0.844197	0.791739	0.854532	0.875916	0.836682	0.875798
ndvi.trimmed_mean_10.2506	ndvi	trimmed_mean_10	2506	0.832691	0.856643	0.880682	0.826937	0.812665	0.811513	0.842387	0.863036	0.831708	0.905525	0.848616	0.830512	0.870496	0.846978	0.818831	0.820468	0.855842	0.862539	0.772703	0.829252	0.861877	0.856161	0.829447	0.837156	0.799236	0.837925	0.858577	0.849404	0.880198	0.882846	0.808844	0.837423	0.873297	0.827663	0.835037	0.795555	0.79685	0.789791	0.896403	0.792962	0.845563	0.792968	0.855134	0.876822	0.837504	0.876264
ndvi.trimmed.mean.40.2506	ndvi	trimmed_mean_40	2506	0.836645	0.859449	0.882832	0.829818	0.813644	0.812081	0.845683	0.865496	0.831364	0.912005	0.850328	0.833691	0.874057	0.849531	0.821148	0.821281	0.858627	0.867329	0.776151	0.831578	0.86564	0.862258	0.833189	0.839678	0.801416	0.841297	0.862202	0.85194	0.880303	0.886101	0.813935	0.838579	0.870217	0.831422	0.838257	0.797314	0.79941	0.791149	0.894699	0.794163	0.849326	0.796701	0.856437	0.877986	0.838861	0.876497
ndvi.median.2506	ndvi	median	2506	0.836778	0.859607	0.882918	0.830161	0.813656	0.812368	0.845906	0.865681	0.831278	0.912325	0.850517	0.833825	0.874457	0.849584	0.821556	0.82122	0.858616	0.867502	0.776261	0.831695	0.865847	0.862539	0.833361	0.839775	0.80164	0.841424	0.862526	0.852075	0.880355	0.886381	0.814177	0.838588	0.869948	0.831688	0.838182	0.797569	0.799669	0.791387	0.894502	0.793972	0.849501	0.797042	0.856488	0.877963	0.838845	0.87668
ndvi.Q05.2506	ndvi	Q05	2506	0.746145	0.772926	0.811545	0.745537	0.737622	0.744139	0.752707	0.787453	0.776744	0.815895	0.7796	0.731726	0.78536	0.762836	0.73117	0.759231	0.767801	0.781096	0.688971	0.740786	0.774909	0.766892	0.754426	0.760367	0.70731	0.734404	0.77981	0.770915	0.821396	0.799606	0.719286	0.759792	0.824739	0.726737	0.736814	0.713417	0.707646	0.710055	0.833198	0.711167	0.743277	0.693975	0.779245	0.803928	0.76001	0.814667
ndvi.Q10.2506	ndvi	Q10	2506	0.768189	0.794846	0.832272	0.766329	0.756639	0.7579	0.780394	0.810447	0.796621	0.841791	0.798242	0.758945	0.808568	0.784418	0.75172	0.776899	0.792522	0.806754	0.70795	0.762477	0.800485	0.792228	0.776153	0.778313	0.731159	0.759429	0.802657	0.793804	0.839856	0.823043	0.740134	0.779485	0.836898	0.74986	0.76367	0.7312	0.728792	0.730176	0.85218	0.729901	0.769011	0.717628	0.799027	0.826918	0.784419	0.836376
ndvi.Q25.2506	ndvi	Q25	2506	0.806587	0.829119	0.862402	0.797003	0.785567	0.78291	0.814718	0.840747	0.815092	0.882235	0.826656	0.797948	0.842359	0.819072	0.786547	0.800753	0.827439	0.842159	0.741632	0.798466	0.837131	0.82877	0.806291	0.808239	0.766686	0.800955	0.835853	0.824246	0.860819	0.856707	0.777143	0.80929	0.852394	0.789596	0.804073	0.763153	0.763916	0.761354	0.873202	0.760062	0.810067	0.758276	0.82928	0.855779	0.817546	0.858444
ndvi.Q50.2506	ndvi	Q50	2506	0.836778	0.859607	0.882918	0.830161	0.813656	0.812368	0.845906	0.865681	0.831278	0.912325	0.850517	0.833825	0.874457	0.849584	0.821556	0.82122	0.858616	0.867502	0.776261	0.831695	0.865847	0.862539	0.833361	0.839775	0.80164	0.841424	0.862526	0.852075	0.880355	0.886381	0.814177	0.838588	0.869948	0.831688	0.838182	0.797569	0.799669	0.791387	0.894502	0.793972	0.849501	0.797042	0.856488	0.877963	0.838845	0.87668
ndvi.Q75.2506	ndvi	Q75	2506	0.858526	0.883889	0.899716	0.855626	0.839272	0.839652	0.869752	0.884836	0.848429	0.927759	0.870999	0.862728	0.89818	0.876088	0.851039	0.841208	0.883856	0.882466	0.802311	0.860038	0.886982	0.881553	0.851598	0.86507	0.83211	0.874267	0.880989	0.873805	0.899885	0.9085	0.8389	0.8659	0.895475	0.864762	0.866499	0.827836	0.82901	0.817513	0.920572	0.824988	0.880397	0.826765	0.880768	0.898053	0.85824	0.89449
ndvi.Q90.2506	ndvi	Q90	2506	0.874014	0.901041	0.912931	0.875951	0.864629	0.863788	0.886021	0.901012	0.866337	0.935141	0.887523	0.884266	0.913226	0.891288	0.873387	0.856879	0.902757	0.892912	0.822609	0.883094	0.900507	0.892563	0.86511	0.884172	0.853294	0.896923	0.894041	0.890868	0.918082	0.924589	0.854169	0.88611	0.92229	0.887423	0.883318	0.849401	0.853001	0.843306	0.943919	0.850389	0.903722	0.851168	0.903469	0.916051	0.879521	0.911788
ndvi.Q95.2506	ndvi	Q95	2506	0.881843	0.910365	0.92069	0.887003	0.878997	0.87621	0.897341	0.909059	0.878228	0.938468	0.896163	0.895204	0.920934	0.898234	0.885931	0.867538	0.912356	0.897452	0.834801	0.89561	0.908034	0.89807	0.872094	0.893259	0.863254	0.908637	0.900473	0.899488	0.928172	0.933528	0.863342	0.8958	0.93464	0.898384	0.891884	0.8626	0.868167	0.858011	0.954155	0.865069	0.916092	0.864928	0.916515	0.924711	0.898332	0.923304
ndvi.SD.2506	ndvi	SD	2506	0.0414464	0.0429405	0.0327629	0.0437048	0.0418138	0.0404388	0.0441298	0.037647	0.0311718	0.0391411	0.0353958	0.0503817	0.0433009	0.0419689	0.0476845	0.0333353	0.0448083	0.0363491	0.0444229	0.0468965	0.0412938	0.0417851	0.0363732	0.0410801	0.0483196	0.0529916	0.0379996	0.039109	0.0335306	0.0415633	0.0456441	0.0417398	0.0338342	0.053314	0.0473665	0.0467087	0.0483217	0.0440748	0.0367608	0.0476288	0.0521014	0.0510758	0.041613	0.0371423	0.0407253	0.0342068
ndvi.skewness.2506	ndvi	skewness	2506	-0.902504	-0.939898	-1.03714	-0.585749	-0.259652	-0.102841	-0.859696	-1.10123	-0.75857	-1.49597	-0.735506	-0.818905	-1.11424	-0.765003	-0.540329	-0.610042	-0.922528	-1.42622	-0.304068	-0.584056	-1.15856	-1.19434	-0.996667	-0.54993	-0.526464	-0.605741	-1.24136	-0.82458	-0.860214	-1.02358	-0.516282	-0.551922	0.0892524	-0.575172	-0.884377	-0.17353	-0.383475	-0.313758	-0.455075	-0.125426	-0.61564	-0.481258	-0.61318	-1.07294	-0.571915	-1.14956
ndvi.kurtosis.2506	ndvi	kurtosis	2506	3.60547	4.42716	4.44449	3.42337	3.08851	2.68735	4.0427	4.9021	5.58439	5.22945	3.74386	3.73265	4.78315	3.29056	3.16835	4.13757	4.17712	5.16796	2.84395	3.31184	4.60145	4.39498	4.25059	3.02726	3.24545	3.01253	5.05773	3.88088	5.39832	4.45722	3.1243	3.25234	3.56171	2.89392	3.63625	2.96478	2.99423	3.15755	3.63373	3.02961	3.07643	2.85994	3.90323	5.405	4.70573	6.49525
ndvi.minimum.2506	ndvi	minimum	2506	0.664699	0.614822	0.71453	0.615373	0.655298	0.660173	0.656307	0.654834	0.66917	0.698337	0.681683	0.615763	0.637296	0.659853	0.629292	0.658074	0.630639	0.668166	0.635907	0.614164	0.64819	0.648056	0.641945	0.67711	0.606423	0.632877	0.631231	0.665958	0.70007	0.658837	0.657177	0.670519	0.705524	0.637374	0.638057	0.641291	0.615349	0.627484	0.732392	0.629055	0.635928	0.619252	0.65634	0.635056	0.648009	0.677886
ndvi.maximum.2506	ndvi	maximum	2506	0.924007	0.95343	0.953351	0.936807	0.92526	0.930782	0.949186	0.946986	0.931133	0.954166	0.934404	0.939736	0.951537	0.948581	0.932987	0.940422	0.947389	0.928935	0.921052	0.934676	0.944458	0.934798	0.917257	0.944814	0.958801	0.949834	0.92638	0.948603	0.967828	0.962202	0.945885	0.938975	0.975559	0.948262	0.940323	0.947268	0.93661	0.926061	0.975583	0.944499	0.955877	0.937162	0.960763	0.969115	0.958905	0.958846
rbrat.mean.2506	rbrat	mean	2506	0.697927	0.968291	0.537707	0.52458	0.546835	0.88499	0.678267	0.797224	0.608211	0.205831	0.774586	0.480864	0.689726	0.503641	0.500058	0.699821	0.592678	0.486687	0.717531	0.576542	0.933185	0.480869	0.679325	0.661634	1.16936	0.669404	0.94769	0.731146	0.85584	0.696099	0.616539	0.473548	0.729309	0.513715	0.456064	0.676152	0.503489	0.709072	0.695284	0.432154	0.660207	0.650725	0.653834	0.700417	0.695666	0.672459
rbrat.trimmed_mean_5.2506	rbrat	trimmed_mean_5	2506	0.668505	0.8898	0.499551	0.481384	0.51068	0.845843	0.634915	0.744596	0.584748	0.196657	0.739438	0.453345	0.644848	0.47978	0.471823	0.679612	0.551625	0.472662	0.699575	0.539145	0.884788	0.463582	0.648992	0.630132	1.12364	0.611911	0.91233	0.693172	0.813557	0.631333	0.602634	0.445924	0.696801	0.47857	0.43276	0.658449	0.470753	0.683571	0.645482	0.410011	0.60119	0.621175	0.612146	0.633452	0.679242	0.637352
rbrat.trimmed_mean_10.2506	rbrat	trimmed_mean_10	2506	0.655002	0.863675	0.488337	0.467209	0.495645	0.831223	0.61712	0.724339	0.576523	0.193437	0.722441	0.442357	0.625882	0.468804	0.459358	0.670501	0.536698	0.467916	0.68911	0.524701	0.864906	0.455752	0.631117	0.614402	1.10589	0.592536	0.898861	0.677596	0.80066	0.611521	0.594249	0.435904	0.684452	0.464484	0.422331	0.648353	0.459131	0.673664	0.63157	0.400872	0.580318	0.609142	0.598959	0.61498	0.672855	0.626525
rbrat.trimmed.mean.40.2506	rbrat	trimmed_mean_40	2506	0.624416	0.811405	0.467329	0.438218	0.464903	0.801585	0.573838	0.683501	0.557482	0.185293	0.682273	0.419068	0.57923	0.443354	0.430667	0.650768	0.50677	0.45779	0.660604	0.494869	0.820112	0.439136	0.585428	0.578709	1.06707	0.553273	0.873175	0.642294	0.775442	0.57624	0.573067	0.416259	0.6622	0.435336	0.402143	0.623313	0.437338	0.656383	0.605808	0.379477	0.534822	0.581008	0.571771	0.581455	0.660223	0.605402
rbrat.median.2506	rbrat	median	2506	0.622765	0.807355	0.466674	0.436571	0.46421	0.800391	0.571416	0.681639	0.556393	0.184425	0.680243	0.417788	0.577057	0.441269	0.429684	0.649814	0.505465	0.457473	0.65966	0.493815	0.816693	0.438884	0.584963	0.577429	1.06485	0.55141	0.871676	0.640054	0.774233	0.575115	0.572579	0.415038	0.661415	0.434403	0.400879	0.622	0.436571	0.656046	0.604071	0.378512	0.532495	0.580624	0.570535	0.580375	0.660064	0.605028
rbrat.Q05.2506	rbrat	Q05	2506	0.283499	0.282934	0.16711	0.188445	0.205469	0.374983	0.228269	0.288747	0.278301	-0.017278	0.273018	0.14543	0.187815	0.131017	0.175643	0.28597	0.206451	0.179634	0.29956	0.227069	0.31259	0.213305	0.265734	0.236803	0.436099	0.196265	0.291906	0.258312	0.363638	0.161463	0.269187	0.194438	0.30849	0.182203	0.145117	0.290256	0.217591	0.29419	0.263034	0.169925	0.195664	0.209671	0.237812	0.275634	0.26748	0.28326
rbrat.Q10.2506	rbrat	Q10	2506	0.346651	0.370368	0.251539	0.228269	0.244419	0.47782	0.278464	0.351727	0.357157	0.0297473	0.347923	0.193641	0.247316	0.179108	0.2144	0.346651	0.248744	0.232885	0.369663	0.263034	0.388	0.264647	0.325486	0.284096	0.56336	0.239827	0.389412	0.331451	0.458539	0.221334	0.348522	0.229026	0.395536	0.219678	0.192645	0.366943	0.251872	0.35925	0.356144	0.211839	0.248347	0.287981	0.298341	0.357322	0.370528	0.359081
rbrat.Q25.2506	rbrat	Q25	2506	0.4555	0.549655	0.351763	0.31034	0.327575	0.622765	0.389567	0.478921	0.451796	0.103093	0.47854	0.291135	0.367209	0.274507	0.296393	0.470027	0.353086	0.337035	0.498663	0.348563	0.553154	0.343653	0.428843	0.391425	0.78182	0.359542	0.588468	0.460312	0.600393	0.361336	0.445411	0.30212	0.512206	0.299014	0.280108	0.470451	0.324962	0.484162	0.468904	0.279523	0.355828	0.420108	0.412548	0.459432	0.511253	0.466021
rbrat.Q50.2506	rbrat	Q50	2506	0.622765	0.807355	0.466674	0.436571	0.46421	0.800391	0.571416	0.681639	0.556393	0.184425	0.680243	0.417788	0.577057	0.441269	0.429684	0.649814	0.505465	0.457473	0.65966	0.493815	0.816693	0.438884	0.584963	0.577429	1.06485	0.55141	0.871676	0.640054	0.774233	0.575115	0.572579	0.415038	0.661415	0.434403	0.400879	0.622	0.436571	0.656046	0.604071	0.378512	0.532495	0.580624	0.570535	0.580375	0.660064	0.605028
rbrat.Q75.2506	rbrat	Q75	2506	0.853867	1.1788	0.623852	0.625604	0.663519	1.03899	0.852896	0.970253	0.703607	0.285402	0.970456	0.595379	0.893085	0.667425	0.625835	0.872125	0.722015	0.600069	0.888209	0.70044	1.1822	0.569696	0.841603	0.841302	1.43134	0.828389	1.20811	0.899836	1	0.861024	0.746473	0.568568	0.852443	0.629678	0.563136	0.830075	0.59309	0.85926	0.792904	0.52456	0.809897	0.802061	0.787779	0.76988	0.834941	0.787151
rbrat.Q90.2506	rbrat	Q90	2506	1.14355	1.67807	0.859822	0.880418	0.934905	1.37197	1.19209	1.35364	0.904259	0.39927	1.32193	0.827636	1.2551	0.901484	0.86507	1.11103	1.0114	0.760173	1.14704	0.971618	1.59536	0.745071	1.1788	1.15325	1.87708	1.18442	1.57559	1.22628	1.30023	1.23195	0.950005	0.767827	1.12455	0.886991	0.77961	1.06595	0.810175	1.10852	1.07607	0.708537	1.17544	1.08641	1.0614	1.08964	1.05614	1.02748
rbrat.Q95.2506	rbrat	Q95	2506	1.34643	2.12928	1.11548	1.11026	1.17284	1.654	1.44142	1.66558	1.08049	0.482131	1.58496	1.0177	1.52655	1.07553	1.04891	1.27879	1.25277	0.883903	1.32613	1.18341	1.91254	0.896907	1.41293	1.36854	2.21299	1.49033	1.85148	1.47832	1.57599	1.59858	1.12261	0.930737	1.37851	1.09954	0.963474	1.23886	1	1.30967	1.36773	0.857396	1.48543	1.31079	1.30313	1.45457	1.23094	1.2459
rbrat.SD.2506	rbrat	SD	2506	0.365471	0.699256	0.382246	0.392257	0.351908	0.473504	0.452641	0.507686	0.307767	0.175793	0.442513	0.305134	0.479467	0.317046	0.304917	0.332552	0.39317	0.232253	0.331496	0.366301	0.562952	0.23264	0.366945	0.380599	0.607841	0.505646	0.524507	0.424335	0.467909	0.560272	0.271795	0.287607	0.439655	0.344155	0.276059	0.315238	0.311482	0.350314	0.47956	0.255152	0.519086	0.367594	0.418473	0.525749	0.308301	0.386767
rbrat.skewness.2506	rbrat	skewness	2506	2.34881	3.05679	3.87901	4.75604	3.36461	3.16342	3.01594	3.0227	4.12505	4.03349	2.07495	2.86038	2.66215	2.04804	2.8198	1.6521	3.60175	1.96627	1.07584	3.68319	2.35537	2.62236	1.59875	1.88012	2.11572	3.50787	1.78961	2.62117	3.21739	3.29429	1.07653	4.81868	2.54842	3.63595	2.19953	1.5232	4.60003	2.56	3.75821	4.00173	3.76472	2.42062	3.80103	4.29177	1.70255	4.26895
rbrat.kurtosis.2506	rbrat	kurtosis	2506	18.059	18.4213	34.578	44.2204	30.3037	25.6185	23.4189	21.0381	46.604	67.4784	13.8321	24.768	19.521	19.2514	24.9952	12.5066	30.373	19.5182	5.55345	34.2476	15.8419	25.6181	7.89359	11.5564	13.7791	25.2929	12.1048	18.9692	25.3786	21.5265	5.95702	57.7634	30.6738	33.2119	15.7654	11.1878	49.4017	22.7242	28.514	47.9203	27.7047	20.6767	32.0823	30.3193	14.4135	38.9887
rbrat.minimum.2506	rbrat	minimum	2506	-0.0238467	-1.58496	-3.80735	-2	-1.58496	-2.16993	-3.80735	-0.485427	-2.32193	-0.461331	-1	-0.395929	-0.847997	-0.415038	-0.289507	-0.321928	-2.58496	-0.251539	-0.222392	-3.16993	-0.485427	-0.415038	-0.408085	-0.225292	-0.174029	-1	-0.189478	-0.106915	-3.32193	-2.58496	-0.31034	-1.58496	-4.32193	-1.58496	-0.263034	-0.237039	-3.32193	-0.179324	-3	-1	-2	-0.186413	-3.16993	-2.80735	-0.118644	-1.5025
rbrat.maximum.2506	rbrat	maximum	2506	6.16993	7.06609	5.64386	5.97728	7.34873	6.93074	5.97728	7.02237	5.88264	4.70044	6.44294	6	6.88264	6.44294	5.90689	5.64386	6.22882	5.64386	3.25239	6.33985	7.07682	4.90689	5.55459	5.90689	7.25739	6.45943	6.87036	6.26679	6.65821	6.12928	2.558	5.64386	5.93074	6.16993	5.32193	5.56986	5.72792	6.06609	6.06609	5.72792	6.47573	6.90689	6.04439	5.90689	5.55459	6.06609
red.mean.2506	red	mean	2506	170.801	160.797	118.698	158.16	172.394	174.938	164.08	164.173	175.104	117.647	170.38	176.915	161.613	163.951	182.719	175.486	167.07	157.283	198.036	173.984	166.741	161.662	172.272	179.661	190.982	173.751	165.289	166.157	155.256	145.059	177.684	169.216	144.356	166.742	166.264	187.334	185.993	184.082	131.005	185.899	170.153	185.402	160.59	138.703	169.469	150.513
red.trimmed_mean_5.2506	red	trimmed_mean_5	2506	172.315	162.553	119.616	160.347	174.577	178.485	166.138	166.169	178.05	117.349	172.472	178.794	163.552	165.215	184.423	177.65	169.008	158.837	200.65	175.844	168.113	163.11	173.723	181.808	193.218	175.869	166.616	167.908	157.575	146.512	179.78	171.006	146.702	168.218	167.93	189.773	188.383	186.507	132.883	188.549	172.253	187.299	162.577	141.058	172.23	152.654
red.trimmed_mean_10.2506	red	trimmed_mean_10	2506	173.217	163.602	120.451	161.707	175.841	180.699	167.143	167.462	179.804	117.002	173.664	179.801	164.541	165.814	185.326	178.963	170.104	159.795	201.702	176.811	168.787	164.016	174.526	182.885	194.249	177.138	167.215	168.889	158.876	147.342	180.761	171.918	148.232	169.05	168.835	190.815	189.608	187.871	134.891	189.933	173.459	188.246	163.735	143.02	174.294	153.886
red.trimmed.mean.40.2506	red	trimmed_mean_40	2506	175.628	166.355	122.648	165.064	178.928	186.018	169.599	171.271	184.449	115.956	177.005	182.667	166.96	167.418	187.552	183.044	173.566	163.053	203.795	179.441	170.398	166.66	176.689	185.147	196.698	180.799	168.508	171.526	162.34	149.522	183.2	174.206	152.017	171.236	171.05	192.843	192.685	191.494	139.08	193.466	176.819	190.589	166.527	148.401	178.768	157.238
red.median.2506	red	median	2506	176	166	123	165	179	186	170	172	185	116	177	183	167	167	188	183	174	163	204	179	170.5	167	177	185	197	181	169	172	163	150	183	174	152	171	171	193	193	192	139	194	177	191	167	149	179	158
red.Q05.2506	red	Q05	2506	104	85	39	74	101	84	88	89	93	60	99	104	91	105	115	105	91	92	146	105	105	98	114	117	129	95	106	97	80	66	117	103	53	91	103	122	118	115	29	113	91	120	83	43	83	76
red.Q10.2506	red	Q10	2506	121	103	54	96	121	113	109	108	116	70	118	122	109	119	132	122	109	107	164	121	120	115	129	135	147	113	122	115	101	85	136	119	76	108	121	144	137	134	49	135	110	137	104	66	110	96
red.Q25.2506	red	Q25	2506	148	134	88	131	151	155	139	139	151	90	148	152	138	142	160	152	140	134	186	150	145	141	153	162	173	146	145	143	131	116	161	147	113	138	146	170	166	164	100	165	143	164	136	109	149	125
red.Q50.2506	red	Q50	2506	176	166	123	165	179	186	170	172	185	116	177	183	167	167	188	183	174	163	204	179	170.5	167	177	185	197	181	169	172	163	150	183	174	152	171	171	193	193	192	139	194	177	191	167	149	179	158
red.Q75.2506	red	Q75	2506	198	192	153	192	200	206	195	195	207	144	199	207	191	189	210	205	199	184	217	204	193	187	195	204	215	207	189	194	185	178	200	196	183	199	191	212	213	211	172	214	203	212	191	176	199	181
red.Q90.2506	red	Q90	2506	213	209	174	209	214	218	213	209	220	169	213	224	207	204	227	217	216	199	226	219	209	201	209	217	228	223	205	210	200	198	213	212	200	219	205	226	226	223	191	227	220	227	209	192	211	195
red.Q95.2506	red	Q95	2506	221	218	184	217	221	224	221	217	225	181	220	232	214	212	233	223	224	206	231	226	217	209	216	223	234	231	213	218	206	209	220	219	208	228	213	232	232	229	201	232	228	233	217	200	218	202
red.SD.2506	red	SD	2506	36.018	40.9905	44.1047	43.851	37.1828	43.0863	41.4941	39.7415	41.855	37.148	37.8194	39.608	38.7707	33.5022	36.6142	37.5485	41.531	35.6319	28.5688	38.3424	34.7985	34.102	31.5435	33.4805	33.5833	42.2371	32.9808	37.5311	39.65	43.6009	32.1446	36.5731	48.1539	42.0112	34.0072	34.5104	36.1696	35.9914	51.727	37.3039	42.3805	35.1276	41.0588	47.7785	40.1992	39.6303
red.skewness.2506	red	skewness	2506	-0.617557	-0.604221	-0.314717	-0.701004	-0.882057	-1.2365	-0.720233	-0.738885	-1.02237	0.133142	-0.836316	-0.672919	-0.746059	-0.567007	-0.684402	-0.838845	-0.666527	-0.651639	-1.73049	-0.715353	-0.591246	-0.663802	-0.724492	-1.04043	-1.09726	-0.699594	-0.624708	-0.701051	-0.861109	-0.473631	-1.08603	-0.759463	-0.653204	-0.479924	-0.752304	-1.1146	-1.04344	-1.05104	-0.573292	-1.04819	-0.68784	-0.784639	-0.710812	-0.717847	-1.03339	-0.766678
red.kurtosis.2506	red	kurtosis	2506	3.08636	2.94999	2.37098	3.06503	3.6803	4.35339	3.4342	3.16591	3.84249	2.52018	3.57977	3.12325	3.50316	3.21269	3.31738	3.38243	3.06889	3.10909	7.68391	3.35547	3.27321	3.33787	3.54684	4.50126	4.77139	3.01475	3.56844	3.34091	3.59847	2.82492	4.73693	3.64307	2.83433	2.73298	3.61854	4.73262	4.38529	4.21315	2.54255	4.10947	3.04673	3.5165	3.27965	2.7947	3.65915	3.29161
red.minimum.2506	red	minimum	2506	28	0	0	0	0	0	0	5	0	0	0	12	1	15	0	0	0	1	32	0	4	0	24	0	13	0	14	1	0	0	31	0	0	0	22	16	0	6	0	1	0	19	0	0	5	0
red.maximum.2506	red	maximum	2506	249	251	231	248	247	249	254	253	255	235	251	253	254	251	255	249	250	246	252	255	253	255	251	250	255	253	249	249	240	248	254	249	246	255	252	255	255	252	247	252	255	255	248	253	254	244
relblue.mean.2506	relblue	mean	2506	0.22154	0.192689	0.242474	0.238851	0.238844	0.199589	0.224118	0.208866	0.23357	0.288044	0.211534	0.246615	0.219358	0.242226	0.244818	0.21812	0.228816	0.239281	0.221252	0.232815	0.193096	0.242321	0.220419	0.223543	0.175811	0.223457	0.191415	0.213727	0.193992	0.22383	0.23261	0.244304	0.209833	0.242412	0.250643	0.228378	0.247641	0.221473	0.209209	0.25713	0.226514	0.229408	0.224021	0.218531	0.223879	0.217058
relblue.trimmed_mean_5.2506	relblue	trimmed_mean_5	2506	0.222557	0.194	0.245366	0.241682	0.240879	0.200583	0.225832	0.210328	0.234377	0.288839	0.211993	0.248448	0.221038	0.243168	0.247308	0.218791	0.231859	0.239843	0.221686	0.235626	0.193798	0.242629	0.221955	0.225244	0.175677	0.226875	0.191118	0.215411	0.195651	0.227508	0.23115	0.246845	0.211588	0.245042	0.251011	0.227552	0.250297	0.222486	0.212632	0.258603	0.22954	0.230662	0.2259	0.221982	0.222899	0.218017
relblue.trimmed_mean_10.2506	relblue	trimmed_mean_10	2506	0.22358	0.195152	0.246723	0.243236	0.242397	0.201651	0.227125	0.211667	0.235349	0.288893	0.212977	0.249481	0.222321	0.244	0.24863	0.219348	0.233259	0.239989	0.222425	0.237062	0.194642	0.243206	0.223273	0.226493	0.176059	0.228517	0.191215	0.21651	0.19664	0.229084	0.231284	0.248036	0.213034	0.246568	0.251926	0.228253	0.251666	0.223233	0.214464	0.25967	0.231384	0.231595	0.227065	0.22386	0.221904	0.218848
relblue.trimmed.mean.40.2506	relblue	trimmed_mean_40	2506	0.226227	0.198009	0.249849	0.2467	0.245755	0.204201	0.230776	0.214608	0.238006	0.289134	0.215904	0.25186	0.225823	0.246053	0.251982	0.220242	0.236187	0.240341	0.224764	0.24027	0.196852	0.244612	0.227369	0.229462	0.177278	0.232174	0.191184	0.219492	0.198848	0.231797	0.232875	0.250436	0.216264	0.249826	0.253743	0.230499	0.254372	0.224508	0.2183	0.262443	0.235854	0.234093	0.229712	0.22823	0.22171	0.220876
relblue.median.2506	relblue	median	2506	0.226345	0.198165	0.25	0.246914	0.245935	0.204225	0.230944	0.214671	0.238095	0.28913	0.216071	0.251923	0.226164	0.246154	0.252066	0.220302	0.236301	0.240385	0.224959	0.240359	0.197065	0.244554	0.227523	0.229592	0.177419	0.232358	0.191095	0.21976	0.199029	0.231884	0.233156	0.250489	0.216297	0.25	0.253906	0.230631	0.254457	0.224609	0.218504	0.262605	0.236162	0.234317	0.23	0.228512	0.221729	0.220884
relblue.Q05.2506	relblue	Q05	2506	0.140957	0.0792079	0.157895	0.15415	0.156487	0.114938	0.132299	0.112172	0.16713	0.247754	0.120968	0.168724	0.120613	0.164021	0.168639	0.147879	0.140575	0.181556	0.148559	0.151264	0.0948905	0.182088	0.137019	0.138462	0.0827423	0.121406	0.1	0.125731	0.110601	0.114428	0.165217	0.176827	0.12381	0.15873	0.178668	0.156388	0.178239	0.149029	0.112758	0.193833	0.124331	0.147122	0.138614	0.118182	0.153846	0.140735
relblue.Q10.2506	relblue	Q10	2506	0.16165	0.11	0.190217	0.182113	0.18237	0.139881	0.155738	0.138973	0.188523	0.26009	0.143742	0.192166	0.145547	0.183562	0.190032	0.165428	0.167273	0.197491	0.166667	0.174699	0.118112	0.200549	0.158316	0.159533	0.104315	0.151604	0.120401	0.149487	0.137705	0.148594	0.183333	0.19802	0.152239	0.184211	0.2	0.174943	0.201327	0.169119	0.14966	0.213033	0.154545	0.170058	0.164841	0.157143	0.172311	0.164652
relblue.Q25.2506	relblue	Q25	2506	0.195279	0.15493	0.22449	0.217472	0.2167	0.175365	0.193479	0.178824	0.215596	0.275304	0.18	0.224138	0.184783	0.213911	0.222222	0.192638	0.204417	0.219067	0.195767	0.209581	0.155424	0.22449	0.193925	0.194605	0.139959	0.193548	0.153846	0.185644	0.170491	0.192029	0.208484	0.226519	0.188366	0.219277	0.229126	0.202595	0.230769	0.198258	0.189091	0.239437	0.197297	0.20375	0.199074	0.199346	0.198718	0.195804
relblue.Q50.2506	relblue	Q50	2506	0.226345	0.198165	0.25	0.246914	0.245935	0.204225	0.230944	0.214671	0.238095	0.28913	0.216071	0.251923	0.226164	0.246154	0.252066	0.220302	0.236301	0.240385	0.224959	0.240359	0.197065	0.244554	0.227523	0.229592	0.177419	0.232358	0.191095	0.21976	0.199029	0.231884	0.233156	0.250489	0.216297	0.25	0.253906	0.230631	0.254457	0.224609	0.218504	0.262605	0.236162	0.234317	0.23	0.228512	0.221729	0.220884
relblue.Q75.2506	relblue	Q75	2506	0.251736	0.234694	0.26875	0.268409	0.267857	0.228099	0.259778	0.244526	0.254457	0.302262	0.245439	0.27451	0.259023	0.273764	0.274478	0.246231	0.26195	0.260563	0.248047	0.264388	0.233276	0.261719	0.251273	0.257911	0.211849	0.263158	0.228916	0.246869	0.222441	0.266294	0.253401	0.269663	0.23766	0.273906	0.275	0.253185	0.272551	0.248555	0.239554	0.279503	0.264706	0.258958	0.254579	0.247906	0.244739	0.241895
relblue.Q90.2506	relblue	Q90	2506	0.27057	0.265176	0.285714	0.284349	0.283077	0.248748	0.280757	0.266667	0.268422	0.317433	0.267826	0.293944	0.28135	0.293035	0.289552	0.266436	0.281512	0.281056	0.267802	0.280618	0.260252	0.278135	0.269304	0.276461	0.242105	0.285047	0.260492	0.268217	0.24295	0.291206	0.273013	0.283019	0.254976	0.289285	0.291866	0.270983	0.284768	0.268182	0.256367	0.291859	0.283912	0.280488	0.274368	0.265552	0.278418	0.261132
relblue.Q95.2506	relblue	Q95	2506	0.283812	0.282823	0.302114	0.293684	0.290965	0.264559	0.292285	0.280488	0.283019	0.327791	0.284545	0.303702	0.294485	0.305164	0.297218	0.276995	0.289969	0.293886	0.279697	0.287591	0.274775	0.291045	0.280728	0.285489	0.261069	0.293777	0.280124	0.282309	0.258294	0.302483	0.321934	0.289578	0.267996	0.29697	0.304593	0.289094	0.291088	0.278665	0.268631	0.30015	0.294294	0.293695	0.287425	0.285398	0.318182	0.280519
relblue.SD.2506	relblue	SD	2506	0.0455417	0.0630316	0.0462545	0.0465615	0.0443032	0.0479362	0.0523813	0.0537589	0.0398381	0.0258853	0.0517842	0.0428111	0.0552783	0.0450405	0.0408581	0.041752	0.0469158	0.0349662	0.0418346	0.0443277	0.0572403	0.0355492	0.0444738	0.046872	0.0558518	0.0544246	0.0564231	0.0485862	0.0471793	0.0588726	0.0422699	0.0371854	0.0477934	0.0448978	0.041419	0.0439357	0.0379463	0.0419356	0.0508139	0.0359185	0.054951	0.0459838	0.048544	0.0524344	0.0453067	0.0454741
relblue.skewness.2506	relblue	skewness	2506	-0.431106	-0.348957	-1.37743	-1.25092	-0.863997	-0.44763	-0.637438	-0.504361	-0.602079	-1.56022	-0.228766	-0.774372	-0.519991	-0.383162	-1.04438	-0.228657	-1.09156	-0.359298	-0.186772	-1.08983	-0.186564	-0.291208	-0.564741	-0.58167	0.0543929	-0.967536	0.0823856	-0.599886	-0.615771	-0.917057	0.459059	-1.42663	-0.57134	-1.03786	-0.29219	0.178621	-1.46094	-0.411844	-1.29397	-0.98074	-0.943085	-0.471823	-0.802053	-1.35725	0.330264	-0.614163
relblue.kurtosis.2506	relblue	kurtosis	2506	4.11489	3.4366	7.47694	6.72469	5.39016	4.89854	4.27585	4.0418	7.64347	15.3673	3.71592	4.94829	3.495	3.66936	4.78928	4.27774	5.02649	4.86489	3.81162	5.26254	3.26653	5.97546	3.54408	3.57569	3.55291	4.27402	3.33044	3.93981	5.35256	4.69281	4.70891	7.57634	8.19414	5.22999	4.88309	4.67063	7.93293	4.88042	6.45699	6.96551	4.61784	4.27803	5.34786	6.56577	4.26729	6.20948
relblue.minimum.2506	relblue	minimum	2506	0	0	0	0	0	0	0	0	0	0	0	0	0	0	0	0	0	0	0.040201	0	0	0	0	0	0	0	0	0	0	0	0.062963	0	0	0	0	0	0	0	0	0	0	0	0	0	0	0
relblue.maximum.2506	relblue	maximum	2506	0.421053	0.447059	0.65	0.440559	0.485714	0.421053	0.463768	0.414894	0.470149	0.383648	0.425532	0.436508	0.533333	0.5	0.353741	0.45	0.370656	0.413793	0.373913	0.407143	0.414013	0.425	0.404762	0.390244	0.4	0.407767	0.465517	0.394495	0.473684	1	0.412162	0.396907	1	0.4	0.470588	0.48	0.428571	0.453333	0.666667	0.433333	0.460784	0.483871	0.451613	0.425532	0.460317	0.415094
relgreen.mean.2506	relgreen	mean	2506	0.426159	0.456366	0.411873	0.425297	0.418288	0.443086	0.42785	0.44163	0.415121	0.37988	0.437251	0.414381	0.439199	0.41972	0.413798	0.433154	0.434431	0.428141	0.42057	0.42702	0.455894	0.422316	0.433318	0.430517	0.450017	0.434774	0.455331	0.441151	0.466209	0.429286	0.415099	0.420519	0.450567	0.417924	0.409473	0.412254	0.405714	0.422464	0.462981	0.399067	0.429366	0.417489	0.432576	0.439637	0.418955	0.444794
relgreen.trimmed_mean_5.2506	relgreen	trimmed_mean_5	2506	0.426983	0.456878	0.408938	0.423468	0.41833	0.441788	0.42816	0.442788	0.415082	0.380516	0.438757	0.413421	0.439157	0.421049	0.411649	0.432578	0.430987	0.428177	0.420759	0.42437	0.456487	0.423637	0.432853	0.429788	0.450756	0.431213	0.456611	0.440107	0.462709	0.425064	0.420095	0.418161	0.446767	0.415834	0.412169	0.415804	0.404057	0.422147	0.455958	0.39909	0.426967	0.417402	0.4322	0.436076	0.423964	0.444481
relgreen.trimmed_mean_10.2506	relgreen	trimmed_mean_10	2506	0.42613	0.455723	0.407361	0.421904	0.417176	0.440684	0.427349	0.441731	0.413942	0.380515	0.438167	0.412584	0.438188	0.420532	0.410588	0.431998	0.429656	0.428097	0.420314	0.423129	0.455879	0.423454	0.432265	0.428936	0.450452	0.429623	0.456695	0.439195	0.461282	0.423487	0.420526	0.41703	0.444393	0.414436	0.411714	0.41544	0.402985	0.421524	0.453075	0.398261	0.425368	0.416668	0.430965	0.43396	0.427064	0.443571
relgreen.trimmed.mean.40.2506	relgreen	trimmed_mean_40	2506	0.424114	0.453081	0.40379	0.418512	0.41461	0.438275	0.425105	0.439386	0.411199	0.379703	0.436179	0.410812	0.435653	0.418999	0.407938	0.431194	0.426911	0.427771	0.41911	0.420412	0.454264	0.422796	0.430234	0.426799	0.449555	0.426294	0.456776	0.436606	0.458324	0.420855	0.420238	0.414659	0.438813	0.41166	0.410772	0.413977	0.400897	0.420364	0.447427	0.396197	0.421647	0.415148	0.428209	0.42917	0.427925	0.441025
relgreen.median.2506	relgreen	median	2506	0.424084	0.453008	0.403689	0.418301	0.414545	0.438061	0.425101	0.439364	0.411013	0.37961	0.435897	0.410653	0.435398	0.418838	0.407749	0.431159	0.426763	0.427765	0.419118	0.420376	0.454212	0.42278	0.430063	0.426644	0.449558	0.426	0.45674	0.436464	0.458228	0.420824	0.42029	0.414591	0.438632	0.411636	0.41073	0.413919	0.400735	0.420408	0.447191	0.39619	0.421338	0.415027	0.428023	0.428889	0.428	0.440901
relgreen.Q05.2506	relgreen	Q05	2506	0.372957	0.378169	0.35443	0.372651	0.372611	0.388048	0.366415	0.380252	0.373691	0.328679	0.375371	0.359765	0.369231	0.361914	0.36417	0.383148	0.373619	0.372222	0.374259	0.373708	0.384127	0.369852	0.379926	0.376488	0.382398	0.367883	0.376408	0.379154	0.40573	0.356908	0.313196	0.376506	0.390305	0.364897	0.35861	0.363636	0.368341	0.376682	0.397152	0.361357	0.368107	0.365609	0.375768	0.370853	0.283467	0.375443
relgreen.Q10.2506	relgreen	Q10	2506	0.384865	0.394366	0.369099	0.382488	0.380727	0.400319	0.379906	0.39441	0.383205	0.344828	0.391015	0.369153	0.385084	0.375828	0.371988	0.392581	0.382753	0.386931	0.384036	0.381166	0.398413	0.386081	0.391463	0.385561	0.397456	0.377219	0.396709	0.392857	0.418244	0.3664	0.380371	0.384083	0.400973	0.372642	0.373333	0.379679	0.3744	0.385671	0.407407	0.369138	0.377811	0.375	0.388331	0.391702	0.366143	0.401709
relgreen.Q25.2506	relgreen	Q25	2506	0.402214	0.421141	0.384988	0.398148	0.395189	0.41791	0.4	0.413961	0.394944	0.363839	0.411467	0.389313	0.406367	0.39547	0.38756	0.409836	0.402418	0.408391	0.4	0.398119	0.422819	0.404762	0.409091	0.402866	0.421502	0.398222	0.425625	0.412458	0.436742	0.389189	0.400669	0.397138	0.415913	0.388278	0.390374	0.395586	0.385586	0.400998	0.423971	0.380952	0.396226	0.393357	0.406452	0.409091	0.407035	0.420956
relgreen.Q50.2506	relgreen	Q50	2506	0.424084	0.453008	0.403689	0.418301	0.414545	0.438061	0.425101	0.439364	0.411013	0.37961	0.435897	0.410653	0.435398	0.418838	0.407749	0.431159	0.426763	0.427765	0.419118	0.420376	0.454212	0.42278	0.430063	0.426644	0.449558	0.426	0.45674	0.436464	0.458228	0.420824	0.42029	0.414591	0.438632	0.411636	0.41073	0.413919	0.400735	0.420408	0.447191	0.39619	0.421338	0.415027	0.428023	0.428889	0.428	0.440901
relgreen.Q75.2506	relgreen	Q75	2506	0.450226	0.490826	0.429861	0.445946	0.439237	0.463362	0.455446	0.469388	0.433107	0.397762	0.465324	0.436399	0.470464	0.446009	0.434263	0.453737	0.457143	0.447917	0.441176	0.448358	0.489104	0.442348	0.456067	0.455208	0.479592	0.461111	0.487805	0.466403	0.485934	0.457627	0.440741	0.436869	0.473778	0.440191	0.432624	0.435897	0.420376	0.441767	0.482456	0.415861	0.454945	0.440299	0.455814	0.459103	0.448015	0.4662
relgreen.Q90.2506	relgreen	Q90	2506	0.479167	0.532258	0.466387	0.481291	0.469008	0.495979	0.485885	0.502959	0.46	0.417544	0.49457	0.465854	0.504575	0.472458	0.463104	0.478155	0.493151	0.470431	0.462857	0.480826	0.521368	0.463878	0.481865	0.483784	0.508009	0.501538	0.515971	0.498599	0.522124	0.5	0.460495	0.464865	0.519165	0.474227	0.456757	0.457355	0.445026	0.465425	0.533333	0.438384	0.49359	0.467505	0.489742	0.504288	0.470108	0.5
relgreen.Q95.2506	relgreen	Q95	2506	0.498507	0.561501	0.5	0.510769	0.489513	0.519882	0.507003	0.527919	0.480826	0.430976	0.512456	0.487654	0.528053	0.489744	0.482759	0.495751	0.520342	0.486034	0.476799	0.503378	0.542135	0.480243	0.497453	0.501378	0.524725	0.531792	0.53406	0.520421	0.553903	0.532248	0.473924	0.485188	0.557086	0.498499	0.473214	0.471916	0.464589	0.481998	0.585185	0.454867	0.522634	0.486239	0.516288	0.547185	0.485175	0.527523
relgreen.SD.2506	relgreen	SD	2506	0.0465757	0.0666626	0.052713	0.0530692	0.0461464	0.048236	0.0558503	0.0568882	0.0458222	0.0369596	0.0507983	0.0431959	0.0549779	0.0461075	0.0382855	0.0387261	0.0487315	0.037782	0.0339737	0.0439258	0.0540197	0.0404755	0.0381453	0.0423928	0.0477161	0.0537176	0.0521238	0.0461555	0.0549294	0.0587814	0.0489113	0.039732	0.0623935	0.0456667	0.0455804	0.0449191	0.0351399	0.0372172	0.0712537	0.0365639	0.0542383	0.041959	0.0558676	0.0652094	0.0573253	0.0565365
relgreen.skewness.2506	relgreen	skewness	2506	-1.06445	-0.337368	1.5775	1.05127	-0.358761	1.12465	0.0975709	-1.01481	-0.104352	0.465613	-0.794704	0.152728	-0.164247	-0.903994	1.18646	0.142289	1.82559	-0.131682	-0.250117	1.38786	-0.502372	-0.665722	-0.0261092	0.238564	-0.535138	1.3201	-0.633167	0.349027	1.8503	1.55747	-2.33094	2.14424	1.5492	0.825274	-1.62757	-1.88971	1.04649	-0.127771	2.58538	-0.400041	0.874415	-0.542089	0.251213	1.64869	-1.78256	0.597627
relgreen.kurtosis.2506	relgreen	kurtosis	2506	10.9754	8.2852	13.2977	13.3308	13.9883	15.7136	12.5793	10.7782	18.5976	22.9642	9.83937	7.43944	7.12419	8.06178	8.47581	9.02163	12.4119	9.7989	5.00792	10.4214	6.32586	12.976	6.14797	7.44903	6.12827	7.85192	6.28825	6.25708	15.4846	9.6705	12.3801	23.997	11.5582	8.09213	11.5078	11.3165	16.1237	9.74155	15.2149	13.9072	8.5234	8.9694	13.0837	14.1846	8.48238	14.2947
relgreen.minimum.2506	relgreen	minimum	2506	0	0	0	0.0322581	0	0	0	0	0	0.0675676	0	0.0133333	0	0.0266667	0.175182	0.12987	0.255814	0.0588235	0.203883	0.0888889	0	0	0.0666667	0.0526316	0.0153846	0.0694444	0	0.0724638	0	0	0	0.0714286	0	0.0634921	0	0	0.0508475	0.0714286	0.0740741	0	0	0	0	0	0	0
relgreen.maximum.2506	relgreen	maximum	2506	0.714286	1	1	1	1	1	1	0.892857	1	1	1	0.719101	0.875	0.666667	1	1	1	0.871795	0.558912	1	0.769231	1	0.722628	1	0.692308	1	0.820513	0.965517	1	1	0.563265	1	1	0.971429	0.688	0.719298	1	0.837209	1	0.846154	1	0.654545	1	1	0.833333	1
relred.mean.2506	relred	mean	2506	0.352301	0.350944	0.345654	0.335852	0.342867	0.357326	0.348032	0.349504	0.351309	0.332076	0.351215	0.339004	0.341444	0.338054	0.341384	0.348726	0.336753	0.332577	0.358178	0.340165	0.35101	0.335363	0.346263	0.34594	0.374172	0.341769	0.353254	0.345122	0.339798	0.346884	0.35229	0.335177	0.339601	0.339663	0.339884	0.359368	0.346644	0.356063	0.32781	0.343804	0.34412	0.353103	0.343403	0.341831	0.357166	0.338148
relred.trimmed_mean_5.2506	relred	trimmed_mean_5	2506	0.3508	0.349531	0.345876	0.335299	0.341237	0.357678	0.346606	0.347553	0.350563	0.330834	0.349866	0.338367	0.340564	0.336682	0.341024	0.348268	0.337116	0.33254	0.357854	0.339971	0.350145	0.334525	0.345223	0.345207	0.37376	0.341647	0.352726	0.344559	0.340954	0.346675	0.349913	0.334985	0.341607	0.339149	0.338126	0.357818	0.345851	0.355486	0.331116	0.342644	0.34346	0.352216	0.34207	0.342372	0.353741	0.337829
relred.trimmed_mean_10.2506	relred	trimmed_mean_10	2506	0.350443	0.349252	0.3459	0.335298	0.340757	0.357651	0.346084	0.347147	0.350382	0.330645	0.349328	0.338197	0.340253	0.336423	0.340818	0.347846	0.337072	0.33265	0.357692	0.339801	0.349875	0.334414	0.344518	0.34482	0.373678	0.341447	0.352551	0.344302	0.341039	0.34639	0.349455	0.334858	0.341757	0.33899	0.33773	0.357495	0.345603	0.355202	0.331767	0.342402	0.343166	0.351953	0.341828	0.342508	0.353189	0.337795
relred.trimmed.mean.40.2506	relred	trimmed_mean_40	2506	0.349649	0.348659	0.34587	0.335168	0.339724	0.357667	0.344938	0.346101	0.349864	0.330413	0.347998	0.337823	0.339244	0.335681	0.340388	0.346145	0.336881	0.332774	0.357264	0.339447	0.349154	0.334219	0.343103	0.343754	0.373501	0.340843	0.352185	0.343702	0.340857	0.345712	0.348741	0.334522	0.341278	0.338665	0.336941	0.356828	0.345174	0.354485	0.33287	0.34192	0.34246	0.351461	0.341315	0.342671	0.352346	0.33754
relred.median.2506	relred	median	2506	0.349606	0.348639	0.345882	0.335165	0.339652	0.357639	0.344884	0.346049	0.34984	0.330386	0.347926	0.337808	0.339161	0.335616	0.340357	0.346062	0.336874	0.332715	0.357252	0.339434	0.349112	0.334135	0.343023	0.343696	0.373494	0.340807	0.352185	0.343685	0.340858	0.345679	0.348718	0.334507	0.341232	0.338663	0.336918	0.356784	0.345154	0.35443	0.332786	0.341894	0.342432	0.351443	0.341304	0.342657	0.352294	0.3375
relred.Q05.2506	relred	Q05	2506	0.335294	0.33102	0.317858	0.318008	0.326226	0.33394	0.330709	0.328921	0.334431	0.298246	0.332653	0.327412	0.323661	0.322097	0.328546	0.33034	0.322222	0.314286	0.340695	0.328381	0.333333	0.32	0.330479	0.330632	0.350272	0.328125	0.334694	0.330114	0.316667	0.327913	0.337748	0.32295	0.303692	0.327616	0.323711	0.343195	0.333921	0.337349	0.28777	0.331884	0.330144	0.336538	0.326633	0.318919	0.334792	0.313609
relred.Q10.2506	relred	Q10	2506	0.338384	0.335052	0.326605	0.323944	0.329489	0.339823	0.333884	0.333333	0.338072	0.306409	0.335861	0.33	0.327684	0.325321	0.330961	0.333929	0.326923	0.32	0.344	0.331023	0.336694	0.324165	0.333333	0.333333	0.355096	0.33119	0.338165	0.33282	0.324074	0.332613	0.340076	0.326203	0.316406	0.330537	0.327059	0.346067	0.336039	0.340659	0.306189	0.334066	0.332765	0.339313	0.33049	0.327626	0.338534	0.320819
relred.Q25.2506	relred	Q25	2506	0.34322	0.341113	0.337031	0.330174	0.333973	0.348135	0.338677	0.338652	0.34347	0.318898	0.340996	0.333846	0.332692	0.32996	0.335145	0.339192	0.332103	0.327087	0.349862	0.334983	0.341948	0.329243	0.337288	0.337478	0.363782	0.335628	0.344168	0.337687	0.333333	0.33871	0.344045	0.330144	0.330097	0.334465	0.331658	0.350711	0.340062	0.346442	0.322222	0.337638	0.336996	0.344605	0.335593	0.336192	0.344768	0.330159
relred.Q50.2506	relred	Q50	2506	0.349606	0.348639	0.345882	0.335165	0.339652	0.357639	0.344884	0.346049	0.34984	0.330386	0.347926	0.337808	0.339161	0.335616	0.340357	0.346062	0.336874	0.332715	0.357252	0.339434	0.349112	0.334135	0.343023	0.343696	0.373494	0.340807	0.352185	0.343685	0.340858	0.345679	0.348718	0.334507	0.341232	0.338663	0.336918	0.356784	0.345154	0.35443	0.332786	0.341894	0.342432	0.351443	0.341304	0.342657	0.352294	0.3375
relred.Q75.2506	relred	Q75	2506	0.357798	0.357378	0.354953	0.340502	0.347607	0.36715	0.353582	0.355828	0.357488	0.342298	0.357934	0.342707	0.348168	0.343066	0.346535	0.357341	0.342155	0.338272	0.36553	0.344595	0.357918	0.339545	0.351695	0.352335	0.383585	0.347403	0.36092	0.35097	0.349301	0.354167	0.354839	0.339559	0.354119	0.343568	0.343882	0.364286	0.351179	0.364111	0.341232	0.347134	0.349472	0.359223	0.348057	0.348921	0.361607	0.345631
relred.Q90.2506	relred	Q90	2506	0.367063	0.367089	0.364961	0.346939	0.357964	0.375854	0.365079	0.366726	0.365079	0.356725	0.369885	0.348571	0.357403	0.350932	0.353282	0.368421	0.348048	0.344064	0.373518	0.350763	0.366781	0.346056	0.365201	0.361921	0.393258	0.354545	0.369193	0.359036	0.357438	0.364	0.363748	0.345384	0.366397	0.349398	0.353079	0.372925	0.357988	0.373429	0.350195	0.353659	0.357438	0.367816	0.356195	0.355856	0.373383	0.355231
relred.Q95.2506	relred	Q95	2506	0.37457	0.374439	0.373219	0.352348	0.368122	0.381873	0.374096	0.375435	0.370705	0.368852	0.379061	0.353356	0.363474	0.357143	0.35814	0.37406	0.352342	0.348249	0.378723	0.35545	0.372461	0.35167	0.375	0.367769	0.399417	0.359223	0.374707	0.364629	0.362498	0.371681	0.373585	0.349566	0.373182	0.354523	0.362319	0.380248	0.364017	0.379928	0.356688	0.359314	0.363285	0.374346	0.363265	0.362319	0.391026	0.362857
relred.SD.2506	relred	SD	2506	0.017605	0.0221713	0.0223624	0.0181537	0.0188082	0.0193005	0.021747	0.0220459	0.0179425	0.0250262	0.0182729	0.0109065	0.0173155	0.0157862	0.00987576	0.0142135	0.0124022	0.0126004	0.0120013	0.0105282	0.0148886	0.0141776	0.0137415	0.0133161	0.0157155	0.0118832	0.0140171	0.0121353	0.0208338	0.0187757	0.0188187	0.0128135	0.0308229	0.0105907	0.0180541	0.0164251	0.0116944	0.0138896	0.0319777	0.013062	0.0139602	0.013955	0.021583	0.0252858	0.0263884	0.0227735
relred.skewness.2506	relred	skewness	2506	5.71365	3.8852	-1.65981	0.99862	4.58321	-3.39592	1.81763	4.53426	2.86488	1.7755	2.55515	4.84205	3.85718	4.38109	-0.540001	0.383243	-7.78159	3.37367	0.627409	-4.82941	4.06245	3.85629	1.67353	2.71294	1.33871	-3.674	2.20602	1.86486	-5.42144	-2.48925	5.90772	-2.42128	-3.46744	2.18388	6.03059	5.05421	1.8197	1.14809	-4.7711	6.63308	1.26914	4.97604	3.11479	-2.38828	4.51832	0.923365
relred.kurtosis.2506	relred	kurtosis	2506	68.267	71.1849	41.2248	80.9869	79.6387	69.8723	67.4073	45.0852	99.3352	21.3637	39.7446	70.2489	59.4589	40.3998	51.4369	13.9303	174.047	89.1869	5.53182	162.144	57.0146	88.9343	10.4091	70.2892	17.9898	108.488	31.8686	41.3446	79.8487	100.278	56.5718	202.088	38.6986	101.783	73.7353	52.9733	88.4976	12.4951	41.115	110.043	85.5248	87.811	87.8713	78.6555	35.4291	70.1165
relred.minimum.2506	relred	minimum	2506	0.285714	0	0	0	0	0	0	0.0892857	0	0	0	0.230769	0.0625	0.256	0	0	0	0.128205	0.302013	0	0.133333	0	0.277372	0	0.270833	0	0.179487	0.0344828	0	0	0.321608	0	0	0	0.247525	0.280702	0	0.162791	0	0.0384615	0	0.306991	0	0	0.166667	0
relred.maximum.2506	relred	maximum	2506	0.712121	0.84	0.652174	0.709677	0.784314	0.694444	0.8	0.777778	0.704545	0.727273	0.703704	0.64	0.746835	0.614458	0.483444	0.51087	0.417722	0.75	0.466019	0.52381	0.723077	0.694915	0.577778	0.75	0.684211	0.583333	0.671233	0.642857	0.676471	1	0.677966	0.678571	0.827586	0.634921	0.756098	0.72	0.677966	0.590909	0.666667	0.733333	0.690909	0.757576	1	1	0.818182	1
rbograt.mean.2506	rbograt	mean	2506	0.433103	0.258105	0.515279	0.436782	0.479192	0.330683	0.423763	0.344708	0.49832	0.706619	0.36783	0.501142	0.356386	0.470625	0.503189	0.388969	0.38122	0.418388	0.462875	0.425141	0.258293	0.453687	0.387989	0.405007	0.2917	0.380178	0.261347	0.342659	0.194363	0.412646	0.501124	0.462728	0.286978	0.479726	0.53278	0.516028	0.551273	0.452115	0.209479	0.592165	0.413031	0.483017	0.395232	0.351609	0.479935	0.322319
rbograt.trimmed_mean_5.2506	rbograt	trimmed_mean_5	2506	0.42412	0.250196	0.529974	0.444908	0.475093	0.337187	0.417543	0.331719	0.493986	0.700234	0.355234	0.504548	0.353334	0.459251	0.514974	0.391017	0.401028	0.416679	0.460623	0.439755	0.252206	0.44336	0.389508	0.407841	0.285374	0.400242	0.25143	0.347329	0.215507	0.436545	0.464614	0.475853	0.308478	0.490321	0.511473	0.489893	0.559605	0.452319	0.254834	0.589378	0.424946	0.480826	0.393556	0.370688	0.443118	0.321454
rbograt.trimmed_mean_10.2506	rbograt	trimmed_mean_10	2506	0.428694	0.256389	0.538771	0.453602	0.481486	0.343277	0.421776	0.337433	0.500391	0.699818	0.35824	0.508956	0.35845	0.461813	0.520787	0.394084	0.40829	0.416786	0.462917	0.446582	0.255314	0.444089	0.392592	0.412421	0.286738	0.408915	0.250484	0.352213	0.223508	0.444985	0.461551	0.482172	0.321834	0.498029	0.513741	0.491669	0.565661	0.455656	0.271143	0.594001	0.433731	0.484689	0.400319	0.382476	0.423105	0.326346
rbograt.trimmed.mean.40.2506	rbograt	trimmed_mean_40	2506	0.439584	0.270477	0.558975	0.472556	0.495736	0.356615	0.43372	0.350109	0.515952	0.704112	0.368858	0.518334	0.371895	0.469747	0.53544	0.39806	0.423187	0.418047	0.469257	0.461476	0.263618	0.447339	0.40366	0.423905	0.29101	0.426891	0.249057	0.366356	0.240065	0.458462	0.462501	0.49544	0.35329	0.513178	0.518445	0.499553	0.577465	0.461765	0.302982	0.60568	0.454188	0.492624	0.415505	0.40956	0.417229	0.340482
rbograt.median.2506	rbograt	median	2506	0.43965	0.270854	0.559725	0.473679	0.496081	0.357848	0.433626	0.350242	0.516974	0.704713	0.370368	0.519195	0.373327	0.47063	0.536523	0.398128	0.424026	0.418184	0.469171	0.461653	0.264	0.447459	0.404653	0.424753	0.291049	0.4285	0.249172	0.367209	0.240561	0.458699	0.462197	0.495738	0.354283	0.513375	0.518594	0.499846	0.57836	0.46158	0.304387	0.605721	0.455844	0.4932	0.416647	0.411256	0.416714	0.341037
rbograt.Q05.2506	rbograt	Q05	2506	0.00856201	-0.353943	0	-0.0617762	0.0601121	-0.114121	-0.0401891	-0.159996	0.11005	0.397617	-0.0713709	0.0708213	-0.160975	0.0588937	0.0989664	0.0243842	-0.116608	0.0801704	0.133416	-0.0193653	-0.242361	0.113382	0.0146248	-0.00790955	-0.142019	-0.182203	-0.195728	-0.117291	-0.309544	-0.184425	0.149928	0.0848889	-0.327165	0.00861313	0.153918	0.161463	0.203533	0.10351	-0.488425	0.259765	-0.129635	0.0789513	-0.0931094	-0.270162	0.0851166	-0.15788
rbograt.Q10.2506	rbograt	Q10	2506	0.119684	-0.185215	0.192645	0.107462	0.178176	0.0230836	0.0809958	-0.0169731	0.230006	0.476814	0.0311609	0.196397	-0.0262795	0.158262	0.212221	0.125531	0.0392594	0.169925	0.213921	0.110054	-0.122715	0.207691	0.104147	0.0931094	-0.0460019	-0.00882385	-0.0917426	0.00803732	-0.127005	0	0.22741	0.201996	-0.109624	0.147845	0.248949	0.245549	0.316973	0.19885	-0.189825	0.355659	0.0367586	0.186878	0.0588937	-0.0245367	0.1719	0
rbograt.Q25.2506	rbograt	Q25	2506	0.286881	0.052707	0.404621	0.311743	0.350757	0.210897	0.256532	0.175978	0.386581	0.594597	0.199531	0.367419	0.169925	0.311397	0.379981	0.266393	0.246915	0.300305	0.33985	0.297566	0.0625845	0.332753	0.252981	0.258119	0.117266	0.223649	0.0700784	0.193406	0.0807826	0.243729	0.342106	0.364572	0.150436	0.345135	0.389502	0.37046	0.46149	0.336235	0.100527	0.488286	0.259562	0.344728	0.254465	0.234905	0.299919	0.194438
rbograt.Q50.2506	rbograt	Q50	2506	0.43965	0.270854	0.559725	0.473679	0.496081	0.357848	0.433626	0.350242	0.516974	0.704713	0.370368	0.519195	0.373327	0.47063	0.536523	0.398128	0.424026	0.418184	0.469171	0.461653	0.264	0.447459	0.404653	0.424753	0.291049	0.4285	0.249172	0.367209	0.240561	0.458699	0.462197	0.495738	0.354283	0.513375	0.518594	0.499846	0.57836	0.46158	0.304387	0.605721	0.455844	0.4932	0.416647	0.411256	0.416714	0.341037
rbograt.Q75.2506	rbograt	Q75	2506	0.569509	0.457348	0.672243	0.593759	0.611775	0.476256	0.582637	0.499846	0.613212	0.801454	0.514573	0.647328	0.544535	0.610053	0.657894	0.524138	0.568427	0.532495	0.583075	0.594361	0.447459	0.554338	0.528625	0.565769	0.455195	0.593449	0.43082	0.508341	0.365649	0.647343	0.578951	0.60006	0.488031	0.653318	0.640589	0.609416	0.669851	0.576925	0.440162	0.69821	0.605369	0.62293	0.544321	0.528035	0.540922	0.45825
rbograt.Q90.2506	rbograt	Q90	2506	0.674142	0.616919	0.768674	0.688717	0.699494	0.581079	0.704198	0.616412	0.684224	0.919045	0.637024	0.770518	0.672889	0.728896	0.753044	0.627469	0.687213	0.661591	0.67948	0.696968	0.592576	0.666515	0.634064	0.670152	0.598207	0.721099	0.602503	0.625709	0.474362	0.787083	0.701419	0.678868	0.576925	0.748889	0.744539	0.705801	0.738193	0.669355	0.537522	0.770518	0.717413	0.734599	0.653165	0.631704	0.787592	0.572251
rbograt.Q95.2506	rbograt	Q95	2506	0.746727	0.715219	0.856965	0.748743	0.749038	0.654356	0.787115	0.7022	0.74181	1.02237	0.732343	0.829014	0.769292	0.813781	0.801355	0.684498	0.742959	0.750504	0.739241	0.742634	0.678785	0.765444	0.704092	0.725561	0.689432	0.778558	0.725389	0.708949	0.548678	0.846335	1.12777	0.725385	0.640613	0.796837	0.835978	0.804879	0.775683	0.724358	0.598599	0.818851	0.777123	0.792439	0.729799	0.758715	1.32557	0.730469
rbograt.SD.2506	rbograt	SD	2506	0.295413	0.417415	0.317758	0.324155	0.292743	0.295605	0.349322	0.365795	0.300043	0.235914	0.316109	0.261966	0.334914	0.28528	0.227819	0.230713	0.291523	0.226609	0.20256	0.260764	0.325205	0.250985	0.226627	0.253335	0.285408	0.319373	0.313398	0.273183	0.340453	0.351128	0.32271	0.242985	0.378583	0.273384	0.295856	0.287976	0.213179	0.22445	0.455307	0.229826	0.3268	0.260457	0.349463	0.40547	0.369476	0.35768
rbograt.skewness.2506	rbograt	skewness	2506	2.54766	1.04242	-1.34437	-0.922432	1.56174	-1.83984	0.595808	2.54841	2.50448	-0.668789	1.4317	0.386377	0.866576	1.56922	-1.32363	0.090173	-2.4296	0.482999	0.406831	-1.46616	1.04719	1.16788	0.328027	-0.114795	0.966405	-1.53866	1.15193	-0.195873	-2.69438	-1.81671	3.43066	-2.94433	-1.80282	-0.667058	2.97728	2.722	-0.68692	0.605751	-3.78128	1.66254	-0.563164	1.78684	0.135557	-1.833	2.46156	-0.4302
rbograt.kurtosis.2506	rbograt	kurtosis	2506	30.5829	18.2458	17.376	20.6963	32.7947	37.3202	19.8497	28.2704	54.8504	46.2162	22.7949	11.9608	14.2095	13.6252	15.2489	11.384	25.0766	13.0313	5.50845	14.8163	11.7292	31.594	8.48254	12.8636	10.3448	13.5925	12.3679	8.03768	34.5508	15.9824	26.332	50.1872	18.8916	11.0059	28.9889	19.8138	24.0183	13.3482	31.2427	30.7089	13.8188	27.3602	22.825	25.7105	14.9214	35.3954
rbograt.minimum.2506	rbograt	minimum	2506	-1.29373	-5.49185	-4.90689	-5.04439	-4.39232	-5.61471	-4.08746	-2.86507	-4.08746	-5	-5.32193	-1.32193	-2.48543	-0.974909	-4.9542	-3.58496	-5.20945	-2.54432	-0.339486	-4.39232	-1.69032	-5.32193	-1.35845	-5.08746	-1.15472	-5.64386	-2.11548	-3.85798	-5.88264	-4.85798	-0.364054	-5.32193	-5.24793	-4.12928	-1.12102	-1.30485	-4.64386	-2.20945	-5.64386	-2.2854	-5.12928	-0.910203	-5.42626	-5.20945	-2.11548	-5.75489
rbograt.maximum.2506	rbograt	maximum	2506	6.06609	6.10852	4.39232	4.34577	6.24793	5.20945	5.35755	6.39232	6.33985	3.54432	6.12928	5.22882	6.32193	4.62449	2.18903	2.62803	1.51245	3.61471	1.91561	3.20511	6.04439	5.90689	3.42626	3.8679	5.02237	3.5025	6.20945	3.43741	5.2854	5.2854	5.90689	3.40599	4.90689	3.58496	5.78136	5.20945	3.83289	3.45943	3.3505	5.9542	5.90689	6	5.61471	5.75489	5.61471	5.97728
rgobrat.mean.2506	rgobrat	mean	2506	1.83598	2.163	1.66161	1.69846	1.69198	2.04328	1.82886	1.96967	1.72852	1.30169	1.93501	1.62653	1.8753	1.66193	1.63947	1.85891	1.7813	1.67425	1.83269	1.74336	2.12646	1.65114	1.84408	1.82177	2.30223	1.84594	2.13475	1.91197	2.0976	1.84971	1.73472	1.64088	1.94542	1.66403	1.59125	1.77328	1.61602	1.83216	1.9632	1.53853	1.82116	1.77069	1.82436	1.88691	1.81126	1.87872
rgobrat.trimmed_mean_5.2506	rgobrat	trimmed_mean_5	2506	1.81054	2.08731	1.61712	1.65214	1.65922	2.00274	1.78806	1.92269	1.70642	1.29311	1.90701	1.59953	1.83315	1.64285	1.60876	1.84013	1.73455	1.66246	1.81698	1.70245	2.08251	1.63992	1.81694	1.79163	2.26002	1.78318	2.10514	1.87462	2.04612	1.7783	1.73496	1.60882	1.89991	1.62696	1.57766	1.76638	1.58245	1.80861	1.89053	1.51853	1.75975	1.74397	1.78219	1.81204	1.8051	1.84394
rgobrat.trimmed_mean_10.2506	rgobrat	trimmed_mean_10	2506	1.79696	2.06094	1.60357	1.63597	1.64332	1.98625	1.7709	1.90245	1.69606	1.29224	1.89097	1.58812	1.81424	1.63241	1.59518	1.83129	1.71792	1.65903	1.80647	1.68669	2.0629	1.63326	1.80032	1.77568	2.24229	1.7618	2.09315	1.85852	2.03017	1.75643	1.73046	1.59718	1.88211	1.61117	1.5678	1.7569	1.56955	1.7983	1.86889	1.50864	1.73719	1.73143	1.76743	1.79013	1.80821	1.83253
rgobrat.trimmed.mean.40.2506	rgobrat	trimmed_mean_40	2506	1.76544	2.00759	1.57541	1.60259	1.61039	1.95231	1.72822	1.86207	1.67093	1.28977	1.85133	1.56385	1.76857	1.608	1.56307	1.81489	1.68529	1.65189	1.77845	1.6533	2.01816	1.61884	1.75618	1.73971	2.20327	1.71793	2.06986	1.82106	1.99917	1.71881	1.71195	1.57439	1.84653	1.57895	1.54905	1.73139	1.54497	1.77994	1.82843	1.48461	1.68824	1.70251	1.73687	1.74718	1.80273	1.80866
rgobrat.median.2506	rgobrat	median	2506	1.764	2.00434	1.57412	1.6009	1.60881	1.9515	1.72624	1.86082	1.66971	1.28951	1.84944	1.56308	1.76553	1.60699	1.56204	1.81399	1.68382	1.65141	1.77619	1.65208	2.01477	1.61921	1.75435	1.73815	2.20043	1.71575	2.06954	1.81798	1.99659	1.71734	1.70951	1.57365	1.84588	1.57757	1.54749	1.72998	1.54405	1.77879	1.82638	1.48332	1.68505	1.70044	1.73441	1.74462	1.8024	1.80899
rgobrat.Q05.2506	rgobrat	Q05	2506	1.33002	1.33726	1.19438	1.26117	1.28011	1.46632	1.26992	1.35364	1.33542	1.02698	1.32397	1.19271	1.25436	1.18125	1.23725	1.37851	1.28749	1.25903	1.35903	1.30433	1.39463	1.27856	1.35199	1.31889	1.49529	1.26115	1.35497	1.34023	1.51457	1.2003	1.06153	1.28985	1.43971	1.23904	1.18417	1.2932	1.27967	1.36662	1.43223	1.21708	1.25753	1.26131	1.30423	1.31419	1.08746	1.35167
rgobrat.Q10.2506	rgobrat	Q10	2506	1.42521	1.46453	1.31379	1.32655	1.3356	1.58798	1.35165	1.45372	1.44057	1.09702	1.44514	1.25948	1.34693	1.2647	1.29019	1.45502	1.3468	1.34866	1.44575	1.35329	1.5009	1.37001	1.43423	1.3828	1.63933	1.32193	1.49851	1.44209	1.63227	1.27789	1.40732	1.3359	1.53937	1.29199	1.27359	1.4223	1.32359	1.44236	1.52686	1.2741	1.32979	1.35399	1.39771	1.45856	1.36504	1.49354
rgobrat.Q25.2506	rgobrat	Q25	2506	1.56492	1.69732	1.43565	1.44057	1.44461	1.75045	1.50367	1.61983	1.54432	1.19994	1.61298	1.39658	1.50927	1.40141	1.39676	1.60666	1.4881	1.4975	1.59384	1.4703	1.70854	1.48942	1.56843	1.51829	1.88662	1.47947	1.74382	1.6018	1.79613	1.45504	1.5523	1.43166	1.67243	1.40078	1.39232	1.5542	1.41101	1.5886	1.65675	1.36119	1.46784	1.5108	1.54299	1.59223	1.61825	1.63982
rgobrat.Q50.2506	rgobrat	Q50	2506	1.764	2.00434	1.57412	1.6009	1.60881	1.9515	1.72624	1.86082	1.66971	1.28951	1.84944	1.56308	1.76553	1.60699	1.56204	1.81399	1.68382	1.65141	1.77619	1.65208	2.01477	1.61921	1.75435	1.73815	2.20043	1.71575	2.06954	1.81798	1.99659	1.71734	1.70951	1.57365	1.84588	1.57757	1.54749	1.72998	1.54405	1.77879	1.82638	1.48332	1.68505	1.70044	1.73441	1.74462	1.8024	1.80899
rgobrat.Q75.2506	rgobrat	Q75	2506	2.03006	2.42856	1.77193	1.83583	1.84327	2.21906	2.04541	2.18406	1.85244	1.38591	2.17323	1.78136	2.12676	1.86658	1.79647	2.05472	1.94808	1.82283	2.02801	1.90364	2.4236	1.77761	2.04281	2.03714	2.6007	2.04594	2.4401	2.11864	2.2655	2.05585	1.91453	1.7618	2.0902	1.82045	1.74042	1.96542	1.7277	2.004	2.08153	1.65896	2.01171	1.95504	1.99548	1.99022	2	2.02411
rgobrat.Q90.2506	rgobrat	Q90	2506	2.355	2.98089	2.0614	2.14764	2.14823	2.59756	2.41823	2.60624	2.08975	1.49476	2.55345	2.0568	2.53172	2.13829	2.0768	2.31822	2.29391	2.00868	2.30919	2.22239	2.87282	1.98112	2.39311	2.37993	3.07263	2.462	2.8413	2.48602	2.62055	2.48829	2.14105	2.00415	2.44601	2.12858	1.98881	2.22239	1.97461	2.28076	2.46815	1.87309	2.43045	2.2707	2.31796	2.38839	2.24886	2.32193
rgobrat.Q95.2506	rgobrat	Q95	2506	2.58255	3.48239	2.36629	2.42626	2.4081	2.90878	2.68313	2.95067	2.29685	1.58496	2.83192	2.28011	2.83519	2.33101	2.28169	2.50503	2.58496	2.15489	2.50141	2.4652	3.21261	2.15077	2.63144	2.61471	3.42925	2.82059	3.13578	2.7669	2.96547	2.89812	2.32193	2.19951	2.77649	2.38109	2.18494	2.4135	2.18763	2.49222	2.89812	2.04062	2.78401	2.51377	2.60444	2.83376	2.43911	2.58024
rgobrat.SD.2506	rgobrat	SD	2506	0.425674	0.790504	0.453365	0.477233	0.410536	0.534853	0.529139	0.578421	0.375729	0.200357	0.506358	0.372787	0.55447	0.381582	0.361607	0.381377	0.47434	0.292419	0.369914	0.434	0.632225	0.298405	0.409256	0.435361	0.660057	0.589835	0.592195	0.488685	0.559629	0.643099	0.345059	0.352688	0.520632	0.417423	0.339181	0.375547	0.356242	0.393571	0.614013	0.306146	0.599165	0.419876	0.50303	0.630408	0.390854	0.48388
rgobrat.skewness.2506	rgobrat	skewness	2506	1.84311	2.63876	3.65459	4.04324	2.7718	2.90488	2.76866	2.52347	3.41466	4.79518	1.67965	2.2257	2.21255	1.44892	2.53011	1.48188	3.24712	1.53932	0.860548	3.24849	1.94206	1.80374	1.33593	1.65925	1.82089	3.12466	1.42865	2.23765	3.1581	2.96858	0.225308	4.32745	3.13797	3.01244	1.32067	0.841308	4.11446	2.21005	3.62155	3.17995	3.32225	1.91607	3.27912	3.82583	0.812594	3.60558
rgobrat.kurtosis.2506	rgobrat	kurtosis	2506	14.0867	15.2936	27.647	33.9286	23.6449	22.1617	20.6041	17.1066	35.1023	81.3705	11.8944	17.7559	15.3982	12.8565	20.9931	12.5045	25.1693	16.3391	5.17542	27.077	12.8184	19.719	7.16607	10.533	11.9249	21.0554	10.0955	15.6368	22.0232	17.9706	5.01347	46.1251	23.7993	25.1689	10.8817	8.51582	41.2399	19.9595	22.4726	35.588	23.0087	15.7171	25.4844	24.3536	9.91681	30.5079
rgobrat.minimum.2506	rgobrat	minimum	2506	0.443607	0.29956	-0.807355	0.33985	0.0801704	0.415038	0.203533	0.485427	0.169925	0.67516	0.423808	0.36257	-0.169925	0	0.857042	0.263034	0.757639	0.493815	0.730393	0.534336	0.494765	0.428843	0.536053	0.633218	0.572579	0.527932	0.192645	0.606658	0.14439	-1.58496	0.505235	0.597241	-4.08746	0.565597	0.165059	0.111031	0.40439	0.263034	-0.584963	0.380604	0.222392	0.0901978	0.274175	0.415038	0.222392	0.476438
rgobrat.maximum.2506	rgobrat	maximum	2506	7.66534	8.42206	6.83289	7.43463	8.59246	8.20457	7.43463	8.24793	7.26679	6.32193	7.8392	7.48382	8.19967	7.8392	7.40088	7.31288	7.76155	7.29462	4.49374	7.73471	8.39232	6.56986	7.10852	7.43463	8.50779	7.82018	8.20945	7.73471	8.03342	7.59246	3.81876	7.15987	7.5157	7.59246	6.97728	6.87036	7.10852	7.5157	7.61471	7.22882	7.89482	8.17991	7.5157	7.3837	6.87036	7.58496
rgrat.mean.2506	rgrat	mean	2506	-0.264344	-0.361533	-0.24194	-0.329178	-0.277146	-0.302561	-0.28512	-0.322952	-0.230721	-0.189133	-0.305004	-0.280604	-0.350371	-0.302044	-0.270733	-0.306302	-0.358057	-0.357301	-0.226561	-0.319745	-0.36512	-0.324617	-0.317145	-0.30779	-0.25744	-0.335888	-0.354805	-0.345009	-0.448046	-0.294833	-0.224139	-0.320541	-0.399133	-0.289543	-0.258015	-0.18802	-0.221203	-0.240589	-0.48809	-0.20823	-0.307183	-0.23337	-0.320666	-0.348936	-0.215452	-0.383881
rgrat.trimmed_mean_5.2506	rgrat	trimmed_mean_5	2506	-0.279246	-0.378694	-0.236628	-0.332267	-0.289149	-0.299226	-0.299793	-0.344595	-0.240146	-0.198841	-0.321245	-0.284196	-0.361504	-0.320705	-0.266476	-0.305956	-0.347028	-0.361024	-0.231165	-0.3138	-0.37664	-0.338593	-0.319405	-0.31104	-0.265533	-0.32676	-0.366482	-0.347017	-0.432229	-0.283095	-0.263094	-0.315436	-0.379267	-0.287995	-0.285131	-0.217407	-0.22192	-0.244261	-0.452801	-0.218082	-0.306841	-0.241714	-0.332096	-0.342886	-0.25913	-0.391081
rgrat.trimmed_mean_10.2506	rgrat	trimmed_mean_10	2506	-0.277927	-0.376271	-0.231897	-0.327608	-0.286848	-0.296255	-0.299004	-0.342669	-0.237194	-0.198384	-0.32052	-0.283058	-0.360443	-0.320781	-0.264833	-0.303425	-0.343713	-0.360472	-0.23117	-0.311156	-0.376693	-0.339481	-0.319242	-0.310237	-0.26606	-0.32303	-0.368309	-0.345519	-0.426749	-0.279122	-0.267008	-0.312613	-0.370716	-0.284688	-0.286279	-0.218466	-0.220307	-0.243045	-0.442109	-0.216877	-0.303577	-0.241155	-0.328495	-0.33704	-0.276158	-0.388101
rgrat.trimmed.mean.40.2506	rgrat	trimmed_mean_40	2506	-0.27566	-0.371501	-0.220889	-0.317371	-0.282069	-0.291148	-0.297291	-0.33798	-0.231434	-0.198055	-0.31855	-0.281871	-0.356878	-0.320574	-0.262383	-0.297414	-0.336683	-0.357666	-0.230979	-0.307054	-0.377042	-0.340329	-0.319107	-0.308731	-0.267447	-0.317311	-0.371375	-0.341227	-0.414468	-0.273651	-0.272162	-0.306269	-0.351387	-0.279433	-0.288389	-0.219264	-0.217493	-0.240642	-0.419739	-0.214172	-0.296948	-0.241618	-0.320126	-0.322142	-0.283206	-0.3761
rgrat.median.2506	rgrat	median	2506	-0.275634	-0.371094	-0.220599	-0.316735	-0.281771	-0.290901	-0.296811	-0.337695	-0.231044	-0.198414	-0.318361	-0.281514	-0.356694	-0.320432	-0.261775	-0.296982	-0.336363	-0.357552	-0.23078	-0.307281	-0.377305	-0.340624	-0.318888	-0.308686	-0.267585	-0.31719	-0.371408	-0.341434	-0.413076	-0.273284	-0.27225	-0.30589	-0.350332	-0.279154	-0.288569	-0.219313	-0.217307	-0.240464	-0.418028	-0.214125	-0.296775	-0.241621	-0.320178	-0.321928	-0.283248	-0.375337
rgrat.Q05.2506	rgrat	Q05	2506	-0.487389	-0.669027	-0.577309	-0.624939	-0.505247	-0.546743	-0.521953	-0.580286	-0.470754	-0.500074	-0.52532	-0.514573	-0.609925	-0.516678	-0.483602	-0.521953	-0.631355	-0.584963	-0.365896	-0.557995	-0.593442	-0.532668	-0.494765	-0.499102	-0.44514	-0.629817	-0.564204	-0.573558	-0.75048	-0.613532	-0.409876	-0.536501	-0.83335	-0.551242	-0.463703	-0.355875	-0.387023	-0.421464	-0.968291	-0.384664	-0.579996	-0.423211	-0.599462	-0.721699	-0.463706	-0.70044
rgrat.Q10.2506	rgrat	Q10	2506	-0.429865	-0.581047	-0.465664	-0.527694	-0.436479	-0.4667	-0.455452	-0.510121	-0.402098	-0.421827	-0.469485	-0.448708	-0.54374	-0.469485	-0.423401	-0.460523	-0.546743	-0.519374	-0.334758	-0.487115	-0.540568	-0.479993	-0.445559	-0.448862	-0.40439	-0.539159	-0.514573	-0.511899	-0.638579	-0.517218	-0.378512	-0.468844	-0.678072	-0.476028	-0.419539	-0.32347	-0.337501	-0.37151	-0.769702	-0.33787	-0.49436	-0.375699	-0.513172	-0.584963	-0.417158	-0.598138
rgrat.Q25.2506	rgrat	Q25	2506	-0.347923	-0.468045	-0.326981	-0.407806	-0.353039	-0.369234	-0.370838	-0.417077	-0.3106	-0.305808	-0.389947	-0.360747	-0.446886	-0.396353	-0.340544	-0.372727	-0.432011	-0.429168	-0.286881	-0.389502	-0.460267	-0.407504	-0.381429	-0.379192	-0.341508	-0.417276	-0.444975	-0.422127	-0.510962	-0.389652	-0.328623	-0.377701	-0.498027	-0.370746	-0.355095	-0.273324	-0.273018	-0.303048	-0.561504	-0.273018	-0.387023	-0.308753	-0.403356	-0.428843	-0.347923	-0.472589
rgrat.Q50.2506	rgrat	Q50	2506	-0.275634	-0.371094	-0.220599	-0.316735	-0.281771	-0.290901	-0.296811	-0.337695	-0.231044	-0.198414	-0.318361	-0.281514	-0.356694	-0.320432	-0.261775	-0.296982	-0.336363	-0.357552	-0.23078	-0.307281	-0.377305	-0.340624	-0.318888	-0.308686	-0.267585	-0.31719	-0.371408	-0.341434	-0.413076	-0.273284	-0.27225	-0.30589	-0.350332	-0.279154	-0.288569	-0.219313	-0.217307	-0.240464	-0.418028	-0.214125	-0.296775	-0.241621	-0.320178	-0.321928	-0.283248	-0.375337
rgrat.Q75.2506	rgrat	Q75	2506	-0.206451	-0.283793	-0.137504	-0.248821	-0.221356	-0.222392	-0.226143	-0.269033	-0.163499	-0.0889337	-0.251673	-0.205114	-0.273761	-0.246311	-0.189034	-0.234465	-0.256014	-0.293292	-0.175978	-0.231816	-0.293359	-0.272696	-0.256856	-0.241555	-0.190184	-0.228106	-0.292309	-0.269921	-0.344181	-0.16601	-0.20482	-0.247553	-0.246018	-0.19592	-0.216318	-0.164189	-0.166935	-0.182203	-0.324962	-0.161155	-0.220474	-0.17148	-0.254241	-0.246311	-0.207805	-0.306839
rgrat.Q90.2506	rgrat	Q90	2506	-0.142958	-0.200782	-0.0617762	-0.18927	-0.16601	-0.162553	-0.15451	-0.201928	-0.109299	0.017702	-0.182094	-0.126692	-0.195446	-0.174746	-0.123989	-0.180572	-0.182094	-0.211148	-0.126581	-0.167008	-0.212097	-0.191426	-0.193868	-0.18133	-0.120798	-0.151365	-0.199204	-0.200084	-0.283793	-0.0879071	-0.122567	-0.194269	-0.167544	-0.13445	-0.142353	-0.10561	-0.122336	-0.129837	-0.247928	-0.112629	-0.152003	-0.112168	-0.192645	-0.172902	-0.0384741	-0.231833
rgrat.Q95.2506	rgrat	Q95	2506	-0.100763	-0.139823	0	-0.144052	-0.125531	-0.121306	-0.0941542	-0.148596	-0.0769573	0.0976838	-0.128188	-0.0889005	-0.126671	-0.111529	-0.0931094	-0.144995	-0.14439	-0.143986	-0.0957682	-0.133856	-0.157101	-0.111508	-0.148851	-0.141615	-0.0757953	-0.112629	-0.124768	-0.149143	-0.241527	-0.0501235	0.107114	-0.156445	-0.126109	-0.100763	-0.0599485	-0.0399351	-0.0946369	-0.0931094	-0.195145	-0.077041	-0.112629	-0.077041	-0.139823	-0.0866544	0.448945	-0.103748
rgrat.SD.2506	rgrat	SD	2506	0.217373	0.292445	0.241833	0.233657	0.220241	0.202767	0.25763	0.275887	0.239493	0.233931	0.218306	0.170423	0.220765	0.204178	0.130416	0.142348	0.179631	0.160297	0.102108	0.156024	0.194539	0.191159	0.126053	0.146208	0.153623	0.182714	0.182186	0.157516	0.251309	0.217361	0.263038	0.165823	0.324142	0.171322	0.236425	0.214777	0.132848	0.136079	0.364055	0.16719	0.199276	0.166848	0.264847	0.306326	0.313926	0.279075
rgrat.skewness.2506	rgrat	skewness	2506	6.87978	3.78277	-1.16868	0.48454	5.26792	-3.86444	2.72177	6.34088	5.6788	0.954271	4.27511	3.07625	4.19717	4.50771	-1.47655	1.09484	-4.84174	2.18296	2.13533	-2.72577	4.65221	3.2104	2.82419	1.958	4.31382	-2.58447	4.40064	1.33545	-5.75547	-3.37481	5.75158	-3.94363	-3.39351	0.544969	6.1093	5.5825	1.6572	3.16275	-5.09114	6.12765	1.18103	7.21819	1.8984	-1.74429	3.96885	0.939292
rgrat.kurtosis.2506	rgrat	kurtosis	2506	101.208	63.7043	37.7635	47.9966	94.4666	121.635	56.2491	80.9049	136.549	31.9664	75.5271	45.6033	62.1049	42.0634	53.3656	27.7563	88.7848	33.2596	18.3848	74.2392	64.2193	79.3006	43.0687	64.4916	67.2251	58.1901	69.8127	26.5747	111.621	61.177	57.2599	143.138	44.3939	36.9173	75.6818	53.3401	102.624	46.717	51.585	111.64	62.2316	143.324	54.8788	55.6564	29.1105	71.2652
rgrat.minimum.2506	rgrat	minimum	2506	-1.29373	-5.49185	-4.90689	-5.04439	-4.39232	-5.61471	-4.16993	-3.08746	-4.9542	-5	-5.32193	-1.45943	-2.90689	-1.20945	-4.9542	-3.58496	-5.20945	-2.54432	-0.733485	-4.90689	-2.07039	-5.32193	-1.35845	-5.08746	-1.28011	-5.64386	-2.11548	-3.85798	-5.88264	-4.90689	-0.70955	-5.32193	-5.55459	-4.90689	-1.2303	-1.30485	-4.64386	-2.20945	-5.64386	-3.52356	-5.24793	-1.0133	-5.42626	-5.61471	-2.11548	-5.75489
rgrat.maximum.2506	rgrat	maximum	2506	5.58496	5.64386	3.58496	3.90689	5.75489	4.70044	5.04439	5.83289	5.75489	3.05889	5.49185	4.61471	5.90689	3.96963	1.40054	1.7885	0.584963	2.9542	1.15528	2.41504	5.58496	5.39232	2.75489	3.32193	4.39232	2.8413	5.64386	2.73697	4.58496	4.75489	5.35755	2.96347	4.64386	3.03562	5.2854	4.55459	3.35755	2.70044	2.88753	5.45943	5.2854	5.32193	5	5.20945	5.20945	5.45943
sipi.mean.2506	sipi	mean	2506	1.0316	1.02443	1.02093	1.02499	1.02977	1.03916	1.02584	1.02046	1.02812	1.01157	1.02472	1.02604	1.01799	1.02169	1.02745	1.03286	1.01875	1.01539	1.05034	1.02736	1.02327	1.01767	1.02908	1.02559	1.05046	1.0256	1.02537	1.02416	1.01704	1.0212	1.03783	1.02178	1.02079	1.02832	1.02458	1.04333	1.0364	1.04659	1.01008	1.03363	1.02334	1.04265	1.02067	1.01846	1.03004	1.0155
sipi.trimmed_mean_5.2506	sipi	trimmed_mean_5	2506	1.03054	1.02346	1.02	1.02426	1.02923	1.03866	1.02485	1.01969	1.02769	1.01035	1.02402	1.02477	1.01693	1.02065	1.02623	1.03229	1.01778	1.01419	1.04953	1.02628	1.02235	1.01643	1.02823	1.02506	1.04903	1.02476	1.0244	1.02319	1.01634	1.02028	1.03649	1.02089	1.02057	1.02698	1.02295	1.04252	1.03525	1.04552	1.00936	1.03298	1.02248	1.0412	1.02001	1.01745	1.02889	1.01435
sipi.trimmed_mean_10.2506	sipi	trimmed_mean_10	2506	1.02999	1.02314	1.01955	1.02396	1.02901	1.03834	1.0245	1.0194	1.02757	1.00965	1.02371	1.02428	1.0165	1.02006	1.02561	1.03205	1.01744	1.01361	1.04904	1.0258	1.02199	1.01577	1.02788	1.02482	1.04835	1.02433	1.02395	1.02274	1.01607	1.01983	1.0357	1.02046	1.02054	1.02627	1.02215	1.04206	1.03471	1.04508	1.00902	1.0327	1.02211	1.04049	1.01978	1.01711	1.02841	1.01389
sipi.trimmed.mean.40.2506	sipi	trimmed_mean_40	2506	1.02902	1.02252	1.01873	1.02339	1.02857	1.03748	1.02396	1.01887	1.02729	1.00833	1.02314	1.02339	1.01586	1.01874	1.02438	1.03148	1.01672	1.01276	1.04781	1.02479	1.02142	1.01431	1.02725	1.02429	1.04692	1.02331	1.02305	1.02193	1.01556	1.01875	1.03389	1.01948	1.02057	1.02457	1.0204	1.04091	1.03361	1.04442	1.00823	1.03198	1.0213	1.03901	1.01937	1.01665	1.02757	1.0133
sipi.median.2506	sipi	median	2506	1.029	1.02251	1.01869	1.0234	1.02854	1.03751	1.02395	1.01886	1.02726	1.00827	1.0231	1.02339	1.01582	1.01865	1.02428	1.03144	1.01667	1.01274	1.04774	1.02475	1.02141	1.01425	1.02725	1.02429	1.04682	1.02329	1.023	1.02187	1.01556	1.0187	1.03369	1.01939	1.02055	1.02453	1.02021	1.04077	1.03356	1.04438	1.00819	1.03193	1.02127	1.03889	1.01936	1.01664	1.02752	1.01331
sipi.Q05.2506	sipi	Q05	2506	1.01699	1.01227	1.0098	1.01297	1.01316	1.0178	1.01112	1.0088	1.0134	1.00115	1.01045	1.00864	1.00556	1.00701	1.01013	1.01644	1.00552	1.00324	1.02767	1.0098	1.01239	1.00423	1.01272	1.01224	1.02634	1.00991	1.01385	1.01126	1.00683	1.00866	1.01928	1.00722	1.00455	1.00769	1.00814	1.0231	1.01697	1.02141	0.99912	1.01502	1.00909	1.02127	1.00755	1.00647	1.01369	1.00304
sipi.Q10.2506	sipi	Q10	2506	1.01928	1.01428	1.01146	1.01503	1.01603	1.02133	1.014	1.01077	1.01621	1.00267	1.01286	1.01122	1.00772	1.00951	1.01288	1.01943	1.00771	1.00506	1.03185	1.0127	1.01425	1.00619	1.01542	1.01465	1.02977	1.01214	1.01559	1.01325	1.00852	1.01051	1.02166	1.00951	1.00696	1.01071	1.01027	1.02702	1.01994	1.02529	1.00067	1.01841	1.01127	1.02452	1.00982	1.00848	1.01633	1.00503
sipi.Q25.2506	sipi	Q25	2506	1.02333	1.01795	1.0145	1.01865	1.02158	1.02838	1.0186	1.01431	1.02119	1.00508	1.01743	1.01638	1.01129	1.01333	1.0177	1.02477	1.01161	1.00859	1.03979	1.01783	1.01745	1.00939	1.02041	1.01904	1.03682	1.01663	1.01889	1.01692	1.01163	1.01377	1.02605	1.01372	1.01287	1.01635	1.01425	1.03302	1.02557	1.03376	1.00372	1.02448	1.01553	1.03058	1.0139	1.01225	1.02104	1.00879
sipi.Q50.2506	sipi	Q50	2506	1.029	1.02251	1.01869	1.0234	1.02854	1.03751	1.02395	1.01886	1.02726	1.00827	1.0231	1.02339	1.01582	1.01865	1.02428	1.03144	1.01667	1.01274	1.04774	1.02475	1.02141	1.01425	1.02725	1.02429	1.04682	1.02329	1.023	1.02187	1.01556	1.0187	1.03369	1.01939	1.02055	1.02453	1.02021	1.04077	1.03356	1.04438	1.00819	1.03193	1.02127	1.03889	1.01936	1.01664	1.02752	1.01331
sipi.Q75.2506	sipi	Q75	2506	1.03632	1.02841	1.02449	1.02937	1.03646	1.04837	1.03021	1.02442	1.03399	1.01398	1.02992	1.03215	1.02154	1.02688	1.03351	1.03943	1.02331	1.01844	1.05829	1.03383	1.02645	1.02232	1.03518	1.03071	1.06009	1.03212	1.02897	1.02851	1.02049	1.02601	1.04554	1.0273	1.02823	1.0363	1.03022	1.05136	1.04398	1.05595	1.01434	1.04106	1.02872	1.05061	1.02562	1.02186	1.03573	1.01872
sipi.Q90.2506	sipi	Q90	2506	1.04751	1.03578	1.03334	1.03652	1.04455	1.06015	1.03915	1.03151	1.04056	1.0258	1.03837	1.04304	1.03025	1.03839	1.04642	1.04787	1.03161	1.02902	1.07294	1.04532	1.03385	1.03375	1.04493	1.03795	1.07548	1.04222	1.03805	1.03772	1.02706	1.0351	1.06024	1.03713	1.03422	1.05167	1.04426	1.06341	1.05641	1.0702	1.02188	1.05082	1.03772	1.06548	1.03255	1.02944	1.04646	1.02792
sipi.Q95.2506	sipi	Q95	2506	1.05657	1.04249	1.04059	1.04266	1.05081	1.06602	1.04755	1.03765	1.0451	1.03464	1.04451	1.05329	1.03926	1.04705	1.0555	1.05348	1.03824	1.03896	1.0821	1.05304	1.04125	1.04364	1.05166	1.04328	1.08728	1.04908	1.04549	1.04579	1.03216	1.04196	1.07023	1.04401	1.03751	1.06204	1.05569	1.07167	1.06566	1.08008	1.02743	1.05733	1.04439	1.07721	1.03817	1.03754	1.05621	1.03672
sipi.SD.2506	sipi	SD	2506	0.0124234	0.0107918	0.00980865	0.00979825	0.011639	0.0147304	0.0119048	0.00951298	0.0101899	0.0108841	0.010832	0.0147491	0.011108	0.0127625	0.0147316	0.0117551	0.0113134	0.0113848	0.0163685	0.0144309	0.00970384	0.0126514	0.0126649	0.00971495	0.0194736	0.0123767	0.0103784	0.0110846	0.00845846	0.0108256	0.0161209	0.011837	0.0104341	0.0172104	0.0158812	0.0149257	0.0156933	0.0183253	0.00913352	0.0132163	0.0114276	0.017783	0.00996392	0.0105097	0.0135574	0.0111228
sipi.skewness.2506	sipi	skewness	2506	1.64098	2.936	1.69123	1.89635	0.784301	0.514128	1.87208	1.74754	0.898942	2.18877	1.20209	1.76892	2.19663	1.51908	1.66904	0.887772	2.20444	2.02901	0.863606	1.67047	2.13213	1.89365	1.41367	0.996128	1.31901	1.10515	1.9626	1.89245	1.90803	1.5706	1.31705	1.38723	0.320632	1.34184	2.02084	0.919369	1.40788	1.03761	1.45675	0.919538	1.5021	1.50312	1.40584	2.46079	1.669	2.20307
sipi.kurtosis.2506	sipi	kurtosis	2506	7.44334	22.1538	6.97752	12.0727	4.22978	2.92769	9.67235	9.03993	5.6223	9.38945	5.82001	8.85957	11.5159	6.63021	7.80038	4.73984	13.5977	8.65303	4.26481	8.78284	10.7854	8.90206	7.57258	5.09746	5.90506	4.70937	9.62958	9.94012	10.1116	6.80509	4.99347	6.15284	3.08017	5.58275	9.19976	4.2798	6.73489	5.22021	6.45543	5.10274	7.48096	6.58823	7.4906	15.0129	8.08474	10.6069
sipi.minimum.2506	sipi	minimum	2506	1.00733	1.00294	1.00213	0.997168	0.999854	1.00413	0.997966	0.996477	0.999594	0.98562	0.998237	0.986025	0.992472	0.987314	0.978271	1.00125	0.991524	0.979194	1.00492	0.990397	0.996754	0.989745	1.00008	0.990214	1.00751	0.998593	0.997952	1.00109	0.997462	0.99814	1.01135	0.992896	0.996789	0.990178	0.996353	1.00081	1.00107	1.00535	0.988194	0.997945	1.00084	1.00607	0.997527	0.995558	1.00213	0.990601
sipi.maximum.2506	sipi	maximum	2506	1.13082	1.16619	1.08335	1.13368	1.08864	1.09207	1.11408	1.10107	1.09635	1.09497	1.10208	1.15142	1.11876	1.10854	1.12604	1.10122	1.14297	1.08761	1.13422	1.16269	1.10352	1.14289	1.13116	1.08925	1.16829	1.10669	1.11897	1.13476	1.09405	1.09214	1.12358	1.08992	1.0768	1.13123	1.14712	1.12186	1.15801	1.16815	1.07201	1.15572	1.12374	1.17543	1.0957	1.14583	1.14085	1.1045
SR.mean.2506	SR	mean	2506	11.311	13.7471	16.4207	11.1305	10.1961	10.1322	12.3277	14.1859	11.1953	21.2883	12.6768	11.4909	15.4121	12.661	10.6513	10.4085	13.735	13.7867	8.07877	11.4177	14.0667	13.3484	10.9524	11.8682	9.40454	12.3956	13.5469	12.8333	16.7977	17.4455	9.90292	11.9359	16.4964	11.4812	11.6797	9.30847	9.33475	8.89516	21.0836	9.22157	13.1679	9.11986	13.8139	16.2061	12.0413	16.0451
SR.trimmed_mean_5.2506	SR	trimmed_mean_5	2506	11.258	13.5394	16.2484	10.9504	9.9963	9.94479	12.1115	14.0507	11.0646	21.3378	12.5556	11.3168	15.237	12.5643	10.4768	10.3116	13.5205	13.8295	7.96971	11.2118	13.9788	13.327	10.925	11.7198	9.26266	12.1024	13.5086	12.6914	16.3584	17.0845	9.72204	11.7596	15.7098	11.2554	11.5859	9.07252	9.16106	8.75401	20.1043	8.9696	12.8017	8.98154	13.4376	15.8891	11.6133	15.6765
SR.trimmed_mean_10.2506	SR	trimmed_mean_10	2506	11.2485	13.4547	16.2002	10.8763	9.90245	9.85156	12.0637	13.9917	11.0075	21.4182	12.5012	11.2323	15.1423	12.5183	10.3888	10.2818	13.4123	13.8798	7.9492	11.1059	13.9557	13.3546	10.9304	11.6438	9.21803	11.9626	13.5065	12.6359	16.1617	16.9186	9.71806	11.6636	15.3108	11.1448	11.543	9.01699	9.09216	8.69039	19.4881	8.89125	12.6276	8.92663	13.2638	15.7482	11.529	15.5294
SR.trimmed.mean.40.2506	SR	trimmed_mean_40	2506	11.255	13.256	16.0888	10.7678	9.7418	9.65435	11.9804	13.8865	10.8654	21.7942	12.3766	11.0464	14.9157	12.3156	10.1993	10.1971	13.1725	14.0882	7.94375	10.8937	13.9076	13.5446	10.9987	11.4937	9.08426	11.6362	13.5319	12.5261	15.7292	16.5988	9.76215	11.4077	14.4288	10.8937	11.3866	8.8807	8.98187	8.58337	18.0334	8.72798	12.3059	8.85007	12.9507	15.4121	11.4194	15.2093
SR.median.2506	SR	median	2506	11.2532	13.2457	16.082	10.7759	9.73281	9.65916	11.9791	13.89	10.8539	21.8116	12.3794	11.0355	14.9308	12.2965	10.208	10.1869	13.1458	14.0945	7.93899	10.8832	13.9084	13.5496	11.002	11.4825	9.0827	11.6123	13.5482	12.5203	15.7161	16.6027	9.76295	11.3907	14.3785	10.8827	11.3596	8.8799	8.98348	8.58712	17.9578	8.7074	12.2891	8.85427	12.9361	15.3884	11.4104	15.2179
SR.Q05.2506	SR	Q05	2506	6.87852	7.80769	9.61261	6.8597	6.62259	6.81675	7.08757	8.40968	7.95832	9.86335	8.07442	6.45507	8.31795	7.43297	6.43965	7.3067	7.61329	8.13643	5.43028	6.71562	7.88531	7.57972	7.14418	7.34609	5.83317	6.53022	8.08308	7.73038	10.1979	8.98031	6.12469	7.32613	10.4115	6.31896	6.59918	5.97878	5.84103	5.89786	10.9903	5.92442	6.79049	5.53542	8.05984	9.20034	7.33366	9.79138
SR.Q10.2506	SR	Q10	2506	7.62772	8.74877	10.9241	7.55905	7.21824	7.26106	8.10724	9.55115	8.83385	11.6415	8.91288	7.29685	9.44755	8.27721	7.05542	7.96456	8.63956	9.3495	5.84813	7.42024	9.02433	8.62595	7.93466	8.02173	6.43934	7.31354	9.13466	8.69951	11.4887	10.3022	6.69629	8.06967	11.2623	6.99551	7.46276	6.44049	6.37441	6.41223	12.53	6.40468	7.65842	6.08285	8.95159	10.5552	8.27724	11.2231
SR.Q25.2506	SR	Q25	2506	9.34057	10.704	13.5351	8.85236	8.32691	8.21277	9.79434	11.5586	9.81617	15.983	10.5378	8.89846	11.687	10.0541	8.36973	9.03777	10.5901	11.671	6.74088	8.92389	11.2798	10.6802	9.32479	9.42965	7.57215	9.04798	11.1842	10.3796	13.3697	12.9574	7.97438	9.48711	12.5496	8.50553	9.2079	7.44427	7.47157	7.3806	14.7731	7.3355	9.53002	7.27391	10.7151	12.8676	9.96166	13.1287
SR.Q50.2506	SR	Q50	2506	11.2532	13.2457	16.082	10.7759	9.73281	9.65916	11.9791	13.89	10.8539	21.8116	12.3794	11.0355	14.9308	12.2965	10.208	10.1869	13.1458	14.0945	7.93899	10.8832	13.9084	13.5496	11.002	11.4825	9.0827	11.6123	13.5482	12.5203	15.7161	16.6027	9.76295	11.3907	14.3785	10.8827	11.3596	8.8799	8.98348	8.58712	17.9578	8.7074	12.2891	8.85427	12.9361	15.3884	11.4104	15.2179
SR.Q75.2506	SR	Q75	2506	13.1369	16.2249	18.9434	12.8529	11.4434	11.4729	14.3553	16.3665	12.1951	26.685	14.5037	13.5696	18.6426	15.1405	12.4264	11.5951	16.22	16.0163	9.1169	13.2896	16.6963	15.8852	12.4769	13.8225	10.9125	14.9068	15.8052	14.8485	18.977	20.8579	11.4146	13.9142	18.1342	13.7887	13.9811	10.6168	10.6966	9.95968	24.1799	10.4278	15.7221	10.545	15.7741	18.618	13.1083	17.9556
SR.Q90.2506	SR	Q90	2506	14.8748	19.2103	21.9703	15.1226	13.7743	13.683	16.5472	19.2044	13.963	29.836	16.7814	16.281	22.0483	17.3972	14.7962	12.9742	19.5671	17.6763	10.2746	16.1078	19.1019	17.6156	13.8269	16.267	12.6327	18.4029	17.8753	17.3265	23.4146	25.5212	12.7145	16.5608	24.7368	16.7656	16.1406	12.2803	12.6055	11.7637	34.6628	12.368	19.7733	12.438	19.7187	22.824	15.6003	21.6726
SR.Q95.2506	SR	Q95	2506	15.9267	21.3127	24.2175	16.6996	15.5285	15.1564	18.482	20.9922	15.4241	31.5032	18.261	18.0847	24.2954	18.6529	16.5332	14.0986	21.8197	18.503	11.1066	18.1589	20.7471	18.6213	14.6365	17.737	13.6257	20.8907	19.095	18.8981	26.8443	29.0877	13.6351	18.1939	29.5995	18.6819	17.4986	13.556	14.1707	13.0856	42.6253	13.8223	22.8358	13.8069	22.9564	25.5643	18.6719	25.0771
SR.SD.2506	SR	SD	2506	2.7705	4.24049	4.4297	3.14204	2.75841	2.65178	3.69276	3.84235	2.33887	6.74479	3.10872	3.59349	4.93095	3.50261	3.14208	2.16993	4.38135	3.139	1.88137	3.49516	3.92586	3.49376	2.31035	3.25419	2.66509	4.5057	3.35801	3.4668	5.49579	6.23662	2.79327	3.39073	6.76071	3.93047	3.34708	2.81073	2.64695	2.23241	9.80287	2.85765	5.01832	2.55949	4.69273	5.17276	4.04191	4.89571
SR.skewness.2506	SR	skewness	2506	0.28843	0.849279	0.699822	1.00221	1.27631	1.1603	1.12167	0.63885	1.25368	-0.151416	0.637404	0.778346	0.524317	0.415346	0.892852	1.22622	0.785253	-0.240536	1.26467	0.916387	0.341723	0.0657035	0.209369	0.758689	1.84094	1.03057	0.14929	0.795055	1.82828	0.950719	1.74142	0.870287	2.69518	0.949828	0.459908	2.31612	1.32082	1.19672	1.72712	2.31505	1.18001	0.944617	1.53851	1.33595	2.68863	1.57164
SR.kurtosis.2506	SR	kurtosis	2506	3.06705	4.4908	4.45866	4.98145	5.60295	4.92683	6.04436	4.07135	6.96297	2.1254	3.70451	3.89318	3.07592	2.88117	4.16062	8.82571	3.85388	2.65511	7.8416	4.06938	3.12691	2.8411	3.34934	3.99588	15.2928	4.51206	2.85422	4.82343	9.47798	4.46525	10.689	4.08002	13.99	4.49105	3.18714	14.4113	7.02939	5.94238	6.43476	13.7698	5.00816	4.98937	7.1202	7.28099	14.9951	7.59576
SR.minimum.2506	SR	minimum	2506	4.9648	4.19241	6.006	4.19984	4.80211	4.88535	4.81915	4.79432	5.0454	5.62992	5.28305	4.20513	4.51414	4.87981	4.39508	4.84922	4.41476	5.02711	4.49311	4.18355	4.68488	4.68272	4.58574	5.19406	4.08159	4.44777	4.42345	4.98727	5.66823	4.86231	4.83392	5.07015	5.79173	4.51533	4.52574	4.57555	4.19952	4.36889	6.47362	4.39163	4.49342	4.25282	4.8197	4.4803	4.68197	5.20898
SR.maximum.2506	SR	maximum	2506	25.3183	41.9459	41.8737	30.649	25.7594	27.8943	38.3593	36.7262	28.0415	42.6357	29.4898	32.1876	40.2685	37.896	28.845	32.5697	37.0152	27.1431	24.333	29.6165	35.0085	29.674	23.1712	35.2408	47.5444	38.8676	26.1667	37.9128	61.1649	51.9131	35.9581	31.7732	80.8296	37.6562	32.5139	36.9273	30.5508	26.0494	80.9101	35.0351	44.3275	30.8281	49.9722	63.7565	47.6671	47.5984
wdvi.mean.2506	wdvi	mean	2506	0.493834	0.56427	0.456796	0.49771	0.497448	0.489793	0.49068	0.548465	0.494095	0.478774	0.511725	0.519686	0.581083	0.484877	0.50879	0.465112	0.548846	0.482176	0.468764	0.522678	0.588979	0.502644	0.475381	0.577536	0.501021	0.562855	0.551513	0.530347	0.605369	0.589202	0.44273	0.522208	0.534482	0.488741	0.472296	0.461996	0.478688	0.446659	0.514549	0.498307	0.575428	0.479732	0.547416	0.50332	0.51478	0.539643
wdvi.trimmed_mean_5.2506	wdvi	trimmed_mean_5	2506	0.494459	0.569059	0.459484	0.501476	0.499354	0.494113	0.492151	0.553068	0.49633	0.482171	0.513378	0.522504	0.586841	0.485626	0.510505	0.466796	0.554141	0.484961	0.468696	0.526816	0.594974	0.50305	0.476048	0.582796	0.50331	0.567861	0.555071	0.533618	0.612118	0.594802	0.44138	0.524854	0.538526	0.490967	0.47196	0.460428	0.48007	0.446873	0.516699	0.500024	0.579622	0.480706	0.551135	0.508072	0.518513	0.544313
wdvi.trimmed_mean_10.2506	wdvi	trimmed_mean_10	2506	0.495198	0.573054	0.462352	0.50513	0.501163	0.498121	0.493433	0.557188	0.498474	0.485747	0.515182	0.525157	0.592344	0.486465	0.512252	0.468467	0.558652	0.487766	0.468587	0.530339	0.600019	0.50448	0.477078	0.587177	0.505437	0.571701	0.558352	0.536835	0.617672	0.599405	0.440302	0.526863	0.542185	0.492751	0.471741	0.459381	0.481027	0.44685	0.518313	0.501457	0.583123	0.481685	0.554171	0.512716	0.522247	0.548774
wdvi.trimmed.mean.40.2506	wdvi	trimmed_mean_40	2506	0.49719	0.585573	0.475341	0.517748	0.505709	0.511416	0.497864	0.571416	0.507719	0.500455	0.520684	0.53257	0.609338	0.490155	0.518993	0.474983	0.5713	0.498293	0.468521	0.539549	0.613986	0.511998	0.478349	0.598676	0.511614	0.580361	0.567081	0.546079	0.635045	0.610305	0.438263	0.531621	0.550882	0.496567	0.469551	0.456573	0.483831	0.44568	0.523945	0.504472	0.593464	0.485209	0.560472	0.531344	0.538098	0.563229
wdvi.median.2506	wdvi	median	2506	0.497033	0.586731	0.476949	0.518362	0.506463	0.5125	0.498347	0.572837	0.509761	0.501459	0.521309	0.533072	0.611189	0.489438	0.519144	0.4749	0.571664	0.499403	0.469351	0.540251	0.615028	0.513223	0.478643	0.59984	0.511405	0.580934	0.567545	0.546345	0.635497	0.610853	0.43815	0.53174	0.551814	0.49659	0.46955	0.456643	0.484501	0.445851	0.524648	0.504838	0.594083	0.485709	0.560147	0.532744	0.539883	0.563994
wdvi.Q05.2506	wdvi	Q05	2506	0.299054	0.34625	0.260152	0.298461	0.312324	0.288539	0.302164	0.31725	0.286854	0.262606	0.304544	0.323088	0.300518	0.297116	0.314958	0.289093	0.326168	0.280428	0.314619	0.322408	0.333057	0.289792	0.300528	0.339588	0.319677	0.347476	0.310262	0.303227	0.345838	0.338563	0.296921	0.330295	0.292462	0.319542	0.292588	0.303075	0.317961	0.289907	0.28453	0.313783	0.349782	0.312978	0.325846	0.272792	0.282658	0.304953
wdvi.Q10.2506	wdvi	Q10	2506	0.333648	0.398765	0.286355	0.338826	0.352285	0.323432	0.339001	0.368917	0.32299	0.294635	0.346882	0.362738	0.354293	0.330506	0.352662	0.317634	0.373748	0.315227	0.340323	0.371362	0.390369	0.323416	0.335644	0.393812	0.361174	0.403824	0.356288	0.348109	0.408698	0.398525	0.321398	0.374481	0.345345	0.361559	0.322664	0.32886	0.353926	0.316859	0.319617	0.347972	0.4049	0.345322	0.374241	0.312287	0.321879	0.348576
wdvi.Q25.2506	wdvi	Q25	2506	0.406141	0.492417	0.359587	0.423926	0.427267	0.418746	0.411106	0.465396	0.403739	0.389502	0.43141	0.448517	0.483326	0.401899	0.431238	0.386387	0.47926	0.394371	0.388903	0.460964	0.504875	0.406357	0.401674	0.502085	0.43592	0.505532	0.4621	0.443465	0.527207	0.515128	0.368594	0.456339	0.451642	0.430696	0.38526	0.384581	0.417061	0.372186	0.399456	0.423731	0.504601	0.409808	0.465035	0.411738	0.418866	0.455909
wdvi.Q50.2506	wdvi	Q50	2506	0.497033	0.586731	0.476949	0.518362	0.506463	0.5125	0.498347	0.572837	0.509761	0.501459	0.521309	0.533072	0.611189	0.489438	0.519144	0.4749	0.571664	0.499403	0.469351	0.540251	0.615028	0.513223	0.478643	0.59984	0.511405	0.580934	0.567545	0.546345	0.635497	0.610853	0.43815	0.53174	0.551814	0.49659	0.46955	0.456643	0.484501	0.445851	0.524648	0.504838	0.594083	0.485709	0.560147	0.532744	0.539883	0.563994
wdvi.Q75.2506	wdvi	Q75	2506	0.583331	0.649136	0.557571	0.578608	0.573928	0.57414	0.574653	0.641205	0.588516	0.575633	0.597945	0.601357	0.697875	0.570351	0.590624	0.547232	0.636651	0.57606	0.547425	0.598714	0.692003	0.599386	0.552729	0.670869	0.573068	0.63941	0.655966	0.629177	0.702588	0.684559	0.512	0.598417	0.633487	0.5561	0.559574	0.533486	0.54393	0.522813	0.6333	0.580931	0.658586	0.552	0.644306	0.606801	0.61704	0.638009
wdvi.Q90.2506	wdvi	Q90	2506	0.646143	0.690273	0.592672	0.616915	0.625005	0.610173	0.630014	0.686233	0.641086	0.621444	0.656026	0.647699	0.748553	0.629792	0.645239	0.592407	0.676575	0.618074	0.599841	0.638864	0.735478	0.660931	0.605751	0.717742	0.619025	0.685193	0.71279	0.678591	0.744696	0.735661	0.575689	0.649738	0.686117	0.600044	0.625154	0.604728	0.594692	0.578612	0.695543	0.63347	0.710853	0.603462	0.692127	0.641727	0.665742	0.68163
wdvi.Q95.2506	wdvi	Q95	2506	0.674421	0.713441	0.607305	0.635387	0.651312	0.625187	0.653866	0.709735	0.664695	0.637535	0.68855	0.673348	0.769328	0.658146	0.673719	0.614306	0.695129	0.638141	0.624495	0.660508	0.756273	0.691132	0.630663	0.739956	0.645994	0.707922	0.73851	0.702611	0.768472	0.759649	0.606502	0.676174	0.712966	0.624474	0.655008	0.63934	0.621703	0.601989	0.71547	0.659078	0.740001	0.629227	0.714028	0.658204	0.686491	0.700505
wdvi.SD.2506	wdvi	SD	2506	0.115293	0.112022	0.114015	0.104275	0.102385	0.105174	0.107775	0.11988	0.116692	0.118351	0.115241	0.106298	0.145055	0.109862	0.108234	0.101628	0.11284	0.112228	0.0972944	0.101412	0.129381	0.124834	0.100848	0.120944	0.0977453	0.106342	0.13062	0.12277	0.128906	0.126878	0.0942386	0.103087	0.125733	0.0912237	0.111698	0.102044	0.0908354	0.096403	0.137721	0.105544	0.115705	0.0964309	0.119153	0.122787	0.126147	0.123383
wdvi.skewness.2506	wdvi	skewness	2506	-0.085328	-0.644967	-0.339405	-0.55827	-0.285804	-0.606048	-0.196639	-0.573415	-0.291669	-0.443736	-0.241834	-0.412021	-0.581981	-0.111758	-0.264775	-0.256934	-0.68934	-0.366379	0.0152527	-0.619404	-0.657616	-0.123308	-0.101802	-0.636438	-0.370525	-0.721185	-0.40259	-0.398435	-0.789498	-0.663472	0.198544	-0.37972	-0.468659	-0.36391	0.0500542	0.225019	-0.219367	-0.00597563	-0.178979	-0.225593	-0.570926	-0.161127	-0.427269	-0.553481	-0.448553	-0.571197
wdvi.kurtosis.2506	wdvi	kurtosis	2506	2.18577	2.80952	1.86528	2.4927	2.46424	2.42901	2.25325	2.54657	2.15144	2.11075	2.4185	2.52876	2.40221	2.20532	2.34775	2.11999	2.71485	2.09273	2.06139	2.83735	2.63799	2.17729	2.36731	2.7176	2.6132	3.08475	2.3243	2.33488	2.9578	2.86633	2.26809	2.66697	2.45672	2.72279	2.12688	2.43925	2.611	2.12987	1.91109	2.31805	2.82726	2.37552	2.43311	2.18563	2.16912	2.45046
wdvi.minimum.2506	wdvi	minimum	2506	0.223307	0.218552	0.215196	0.216192	0.222895	0.210565	0.217648	0.212196	0.21501	0.21492	0.220462	0.223609	0.223198	0.228489	0.234094	0.22196	0.221467	0.221587	0.22568	0.221208	0.21962	0.221079	0.228008	0.222695	0.222421	0.229087	0.216966	0.215469	0.217569	0.215644	0.234371	0.207612	0.212046	0.221636	0.220964	0.224403	0.206061	0.222167	0.202773	0.223308	0.228454	0.218411	0.220721	0.205168	0.219187	0.218334
wdvi.maximum.2506	wdvi	maximum	2506	0.765875	0.820763	0.657188	0.725718	0.772095	0.71026	0.739271	0.820314	0.744535	0.697742	0.792014	0.787771	0.891092	0.754455	0.778408	0.696361	0.78082	0.701037	0.691497	0.804223	0.844175	0.802134	0.772044	0.83484	0.775211	0.802079	0.828127	0.833626	0.865698	0.861682	0.679226	0.793922	0.787255	0.732965	0.742779	0.758641	0.730636	0.702108	0.773249	0.783127	0.842149	0.72668	0.812288	0.734093	0.783495	0.799008
plant.px.2506	plant	plant_px_2506	2506	33613	59908	56862	43765	50960	45031	35386	60994	34720	41524	42447	51684	49087	34148	42162	46735	71592	38530	18857	58804	59732	36286	41979	65299	60815	76851	44186	55712	78723	76564	16614	59358	50110	56192	34024	37556	57011	47722	67408	53864	78531	58983	70043	73737	43483	63014
tot.px.2506	tot	tot_px_2506	2506	108978	108976	108975	108976	108971	108977	108976	108980	108970	108978	108972	108975	108975	108976	108977	108977	108972	108973	108976	108977	108977	108975	108970	108976	108975	108977	108978	108976	108976	108975	108977	108974	72645	108977	108975	108972	108976	108977	108976	108977	108976	108969	108977	108975	108972	108976
height.mean.2506	height	mean	2506	0.098947	0.158907	0.298609	0.122056	0.120736	0.355087	0.180904	0.137495	0.20205	0.190806	0.143569	0.113735	0.103789	0.0848668	0.11636	0.138598	0.151228	0.166057	0.134486	0.144092	0.120375	0.153302	0.113216	0.132247	0.140158	0.162323	0.0964849	0.13424	0.291194	0.189319	0.0976054	0.148936	0.417143	0.148024	0.128956	0.10418	0.152316	0.154103	0.330165	0.125869	0.17316	0.116556	0.179328	0.339288	0.228654	0.234533
height.trimmed_mean_5.2506	height	trimmed_mean_5	2506	0.0999938	0.16238	0.305067	0.124556	0.12114	0.366568	0.17694	0.141216	0.203111	0.18922	0.145934	0.114004	0.109545	0.0881021	0.117412	0.134739	0.153276	0.163404	0.133575	0.146998	0.122367	0.150019	0.112744	0.134104	0.141123	0.165177	0.0982691	0.13663	0.294648	0.19383	0.0986247	0.150756	0.425497	0.150164	0.128475	0.104933	0.153766	0.150584	0.332617	0.127487	0.17786	0.117653	0.177417	0.351662	0.23172	0.230445
height.trimmed_mean_10.2506	height	trimmed_mean_10	2506	0.100794	0.164778	0.31186	0.125475	0.121922	0.375877	0.17328	0.143543	0.203803	0.186697	0.147317	0.114757	0.113835	0.088916	0.118306	0.130927	0.155361	0.160714	0.13266	0.149036	0.123803	0.14686	0.113235	0.135386	0.141925	0.16754	0.0993229	0.138175	0.296661	0.197234	0.0992949	0.151905	0.431776	0.151259	0.127304	0.105449	0.154763	0.14598	0.333641	0.128405	0.180672	0.118501	0.175143	0.363643	0.234343	0.226169
height.trimmed.mean.40.2506	height	trimmed_mean_40	2506	0.103837	0.17064	0.397972	0.129393	0.123595	0.380835	0.174678	0.149535	0.21668	0.16738	0.14972	0.119464	0.120872	0.0910255	0.1223	0.118249	0.161708	0.132244	0.127549	0.155076	0.126214	0.140133	0.114983	0.138479	0.144484	0.174112	0.102653	0.141798	0.297946	0.208961	0.100888	0.154545	0.480567	0.153048	0.121768	0.107681	0.15888	0.124545	0.344222	0.130204	0.185503	0.120166	0.169533	0.425465	0.25853	0.201302
height.median.2506	height	median	2506	0.10452	0.170832	0.404774	0.130285	0.12374	0.381618	0.174501	0.150216	0.220591	0.158389	0.149012	0.120069	0.121274	0.090647	0.123081	0.118431	0.161609	0.128077	0.129767	0.155475	0.126289	0.140872	0.11596	0.138293	0.144304	0.173781	0.103055	0.14157	0.298003	0.210002	0.100375	0.154074	0.484302	0.153269	0.121662	0.108325	0.159291	0.125343	0.344747	0.130641	0.185827	0.120202	0.169907	0.42649	0.258284	0.200019
height.Q05.2506	height	Q05	2506	0.0224967	0.0503791	0.00216284	0.0154165	0.0223669	0.035999	0.0218059	0.0293893	0.0134035	-0.0322314	0.0420022	0.0267006	-0.0784939	0.00648716	0.0263637	0.0337147	0.0480383	0.0127815	0.00762084	0.0408172	0.0353007	0.0122479	0.0231175	0.0571467	0.0550937	0.0499945	0.0275088	0.0437458	0.0810913	0.0494951	0.0214492	0.0511687	0.0847583	0.0589167	0.0189012	0.0312987	0.0589718	0.027404	0.0652652	0.043475	0.0523511	0.0369651	0.0577167	0.0135185	0.00659809	0.0311501
height.Q10.2506	height	Q10	2506	0.0382743	0.0847343	0.0290412	0.0417272	0.0438375	0.185833	0.0430919	0.0568093	0.0319075	-0.00124992	0.0690866	0.0409676	0.0159123	0.0280356	0.0400203	0.0491032	0.0671194	0.0329994	0.0200339	0.0665618	0.056711	0.0298641	0.0407261	0.0764719	0.07654	0.0762777	0.0459338	0.0711887	0.133872	0.0826601	0.0347396	0.0756362	0.134006	0.0828745	0.0355638	0.0485335	0.0804867	0.0408012	0.106405	0.0596645	0.0914136	0.052346	0.0850223	0.0354682	0.0196444	0.0613397
height.Q25.2506	height	Q25	2506	0.0696235	0.13389	0.0992316	0.0867208	0.0849485	0.327066	0.097253	0.106461	0.0929968	0.0360441	0.111315	0.0742699	0.0755589	0.0606101	0.0786708	0.0829014	0.117145	0.073008	0.0451804	0.109912	0.0952906	0.0705746	0.0760674	0.110209	0.110788	0.131759	0.0734683	0.106993	0.217497	0.149967	0.0675613	0.117117	0.220058	0.120295	0.078914	0.0750075	0.116726	0.0774071	0.177225	0.0932949	0.148947	0.0866248	0.127571	0.158507	0.100363	0.121116
height.Q50.2506	height	Q50	2506	0.10452	0.170832	0.404774	0.130285	0.12374	0.381618	0.174501	0.150216	0.220591	0.158389	0.149012	0.120069	0.121274	0.090647	0.123081	0.118431	0.161609	0.128077	0.129767	0.155475	0.126289	0.140872	0.11596	0.138293	0.144304	0.173781	0.103055	0.14157	0.298003	0.210002	0.100375	0.154074	0.484302	0.153269	0.121662	0.108325	0.159291	0.125343	0.344747	0.130641	0.185827	0.120202	0.169907	0.42649	0.258284	0.200019
height.Q75.2506	height	Q75	2506	0.131269	0.195299	0.455318	0.162771	0.159682	0.432789	0.238717	0.178605	0.30324	0.347766	0.184603	0.152647	0.153241	0.11648	0.155741	0.173142	0.192325	0.27611	0.224402	0.186938	0.154464	0.226062	0.151139	0.161576	0.172121	0.201522	0.123265	0.168052	0.379126	0.239864	0.13222	0.186758	0.575069	0.182917	0.179447	0.134509	0.190277	0.23236	0.472585	0.163791	0.214071	0.150803	0.221253	0.460212	0.335517	0.353606
height.Q90.2506	height	Q90	2506	0.150228	0.214088	0.479969	0.195569	0.187735	0.473608	0.359407	0.197106	0.361818	0.417621	0.208254	0.17435	0.171178	0.139368	0.183026	0.275079	0.211033	0.334765	0.262847	0.204112	0.171508	0.305262	0.177308	0.17602	0.195604	0.223056	0.138486	0.184974	0.433539	0.261524	0.152866	0.21131	0.627446	0.205866	0.239993	0.155543	0.21333	0.32788	0.544157	0.184779	0.232702	0.173058	0.295502	0.484106	0.399359	0.457687
height.Q95.2506	height	Q95	2506	0.162717	0.222185	0.491276	0.217077	0.207628	0.495327	0.399317	0.205163	0.384279	0.447284	0.219386	0.194646	0.182172	0.150561	0.19167	0.306084	0.222187	0.359171	0.274619	0.210902	0.179616	0.355517	0.196885	0.185549	0.212618	0.233565	0.147161	0.196532	0.459097	0.270847	0.165019	0.226403	0.647998	0.215914	0.257304	0.169803	0.228512	0.352645	0.572141	0.194186	0.242254	0.181992	0.339987	0.492652	0.417189	0.505997
height.SD.2506	height	SD	2506	0.0430975	0.0516484	0.18547	0.0615564	0.0571762	0.123981	0.110424	0.0557563	0.122547	0.166531	0.0551178	0.0514505	0.0707489	0.0484985	0.0515285	0.0826685	0.0537067	0.116178	0.093856	0.0535298	0.0435525	0.107009	0.0532821	0.0392383	0.0473786	0.0553373	0.0387476	0.0464356	0.114814	0.0685372	0.045463	0.052846	0.193569	0.0475719	0.0721063	0.0423815	0.0529546	0.103785	0.165689	0.0473051	0.0588827	0.0443197	0.0799655	0.174802	0.139646	0.148225
height.skewness.2506	height	skewness	2506	-0.42508	-1.0476	-0.510229	-0.733425	-0.189889	-1.59892	0.512791	-1.0663	-0.157138	0.170945	-0.633822	-0.194735	-1.30569	-1.22997	-0.300243	0.816134	-0.659288	0.412497	0.121257	-0.793655	-0.674247	0.450478	0.0544913	-0.738508	-0.336759	-0.833578	-1.05135	-0.895646	-0.404142	-0.970623	-0.498712	-0.547267	-0.620429	-0.700028	0.21243	-0.398153	-0.431199	0.661427	-0.17755	-0.466147	-1.35176	-0.380185	0.455785	-1.07435	-0.412415	0.442795
height.kurtosis.2506	height	kurtosis	2506	2.92018	3.91373	1.54519	4.10742	3.43035	5.4733	2.80764	4.22001	1.86678	1.59861	3.26593	2.47611	4.56828	5.83947	2.23445	2.91454	2.77818	1.9532	1.63225	3.20885	3.09916	2.65681	2.87595	3.3097	3.15651	3.28604	5.71063	4.20969	2.80184	3.25954	3.53584	3.26077	2.12552	3.6048	2.4315	3.42552	3.19356	2.3337	1.89938	2.71364	5.31209	2.67253	2.97295	2.55644	2.07861	2.18774
height.minimum.2506	height	minimum	2506	-0.112605	-0.0737969	-0.0970345	-0.147059	-0.107354	-0.125111	-0.103133	-0.120025	-0.110533	-0.116681	-0.103628	-0.103609	-0.126551	-0.109686	-0.0246083	-0.0735622	-0.0801126	-0.0886284	-0.0756845	-0.102765	-0.0962606	-0.0876056	-0.0534282	-0.0376791	-0.0520993	-0.0762644	-0.111331	-0.111276	-0.103906	-0.103489	-0.102147	-0.0984666	-0.101727	-0.101888	-0.0874526	-0.101216	-0.0978275	-0.0982826	-0.0833458	-0.0842029	-0.0979785	-0.084945	-0.0818554	-0.0907525	-0.100427	-0.101632
height.maximum.2506	height	maximum	2506	0.237661	0.258562	0.547932	0.260526	0.29766	0.55035	0.470277	0.23784	0.441469	0.525638	0.261393	0.245489	0.267598	0.191859	0.230267	0.363121	0.260151	0.455729	0.310134	0.244022	0.206268	0.448916	0.28328	0.215251	0.308306	0.281875	0.192456	0.226416	0.536063	0.293956	0.203616	0.288084	0.714458	0.240504	0.28255	0.21989	0.340771	0.383887	0.671629	0.217822	0.284201	0.215256	0.41005	0.545287	0.553511	0.604018
ARVI.mean.diff	ARVI	mean	diff	0.0472717	0.0300887	0.0417758	0.0256338	0.00329129	0.028191	0.0473303	0.0523527	0.0540806	0.0560604	0.0213954	0.0180523	0.033166	0.0337094	0.0173802	0.0228808	0.0365659	0.0549793	0.0985288	0.016442	0.0296939	0.0678474	0.0293688	0.0282419	0.072969	0.0226272	0.0403336	0.0329747	0.0130321	0.00074049	0.0901081	0.0233414	0.0100066	-0.0123599	0.0143278	0.0100482	-0.0148852	-0.0104315	0.0602772	0.0123149	0.0240657	-0.0287152	0.0130116	0.0378153	0.0592629	0.0498896
ARVI.trimmed_mean_5.diff	ARVI	trimmed_mean_5	diff	0.042349	0.0249333	0.0397449	0.0204425	-0.00149291	0.0223864	0.0431207	0.0484421	0.0471234	0.0514549	0.0157362	0.0141841	0.0288829	0.0294296	0.0148475	0.0185235	0.0331624	0.0510467	0.0973843	0.0122017	0.0236865	0.064097	0.0242377	0.0224982	0.0716222	0.0203573	0.035248	0.0281888	0.0126351	0.00032336	0.0892567	0.0199574	0.00757342	-0.0158694	0.0112236	0.00570724	-0.0162847	-0.0124487	0.0567585	0.00953084	0.0208125	-0.0298113	0.00981244	0.0356512	0.0558974	0.0470464
ARVI.trimmed_mean_10.diff	ARVI	trimmed_mean_10	diff	0.0392713	0.0237686	0.0394835	0.0188062	-0.00334488	0.0193632	0.0406693	0.0463522	0.0423661	0.0480148	0.0121342	0.0118304	0.0262045	0.0266079	0.0139014	0.0158532	0.0318916	0.0480212	0.0966013	0.0107595	0.0201482	0.0611679	0.0208596	0.0193317	0.0700867	0.0201251	0.0317098	0.025622	0.0130673	0.00078162	0.0886249	0.0189828	0.00677517	-0.0162707	0.00917885	0.00309573	-0.0160296	-0.0132183	0.0555319	0.00817389	0.0197517	-0.0294116	0.00898337	0.0349815	0.0526936	0.0455699
ARVI.trimmed.mean.40.diff	ARVI	trimmed_mean_40	diff	0.0338324	0.0230911	0.0392931	0.0178399	-0.00533708	0.0154491	0.0375553	0.0431482	0.0350178	0.0429899	0.00673994	0.00997993	0.0223277	0.0213011	0.0136087	0.0122176	0.0309746	0.0424335	0.0949728	0.0101582	0.0162501	0.0576975	0.0161253	0.0152815	0.0654009	0.0209413	0.0263032	0.0222368	0.0138672	0.00214748	0.0861389	0.0193021	0.00503339	-0.0145694	0.00746016	-0.00022365	-0.014969	-0.0147356	0.0552362	0.00718689	0.0197595	-0.0277109	0.00816844	0.0335657	0.0445769	0.0435063
ARVI.median.diff	ARVI	median	diff	0.0340086	0.0230297	0.0392327	0.0177724	-0.00551166	0.0150153	0.0373911	0.0430525	0.0350767	0.0429947	0.00653718	0.00983886	0.0223786	0.0212691	0.0136677	0.0124167	0.0309715	0.0422764	0.0951501	0.0100324	0.0160167	0.0575525	0.0160483	0.0151151	0.065122	0.020892	0.0260466	0.0221853	0.013918	0.00216595	0.0857835	0.0193678	0.00521201	-0.0147778	0.00762047	-0.00018168	-0.0146822	-0.0146011	0.0552055	0.00700993	0.0197151	-0.0275344	0.00811618	0.0335107	0.0441553	0.0433206
ARVI.Q05.diff	ARVI	Q05	diff	0.130826	0.0766431	0.0771535	0.104427	0.0483335	0.0950367	0.119199	0.111386	0.16833	0.147487	0.104683	0.0762916	0.111075	0.111995	0.048761	0.088908	0.0766827	0.138587	0.134371	0.0533718	0.130264	0.158151	0.116666	0.115121	0.147624	0.0392256	0.136468	0.10421	0.00611504	-0.00874999	0.126243	0.0489952	0.0138507	-0.0124496	0.064463	0.0690102	-0.00806121	0.0035971	0.104221	0.0648098	0.0740465	-0.0207304	0.0440539	0.0808886	0.132308	0.096909
ARVI.Q10.diff	ARVI	Q10	diff	0.0926632	0.0399211	0.0565522	0.0524888	0.0100715	0.052234	0.0793593	0.0812005	0.114802	0.106502	0.0604196	0.0435719	0.0753575	0.0792339	0.0224631	0.0528927	0.0465405	0.105744	0.12076	0.0170092	0.0746343	0.121531	0.0693029	0.0667091	0.131383	0.0210461	0.0923308	0.06232	0.00788756	-0.00782905	0.115631	0.0225837	0.00286087	-0.0376999	0.0328275	0.0338678	-0.0202296	-0.0115675	0.0689771	0.0314294	0.038349	-0.0357751	0.0195958	0.0588842	0.110104	0.0693631
ARVI.Q25.diff	ARVI	Q25	diff	0.049308	0.0273511	0.0470918	0.0272349	-0.00545978	0.0174375	0.0498158	0.0527097	0.0491078	0.0551764	0.0147318	0.012454	0.0378207	0.0371997	0.0124807	0.0197551	0.0319303	0.0584893	0.109081	0.00739855	0.0284666	0.0689777	0.0251109	0.0270849	0.101086	0.0185067	0.0430193	0.0298359	0.0121654	-0.00158183	0.0981809	0.0155448	-0.00107322	-0.0294723	0.0079609	0.00296447	-0.0181214	-0.0165964	0.0559212	0.0100146	0.0226872	-0.032833	0.0104691	0.0448181	0.0659578	0.05084
ARVI.Q50.diff	ARVI	Q50	diff	0.0340086	0.0230297	0.0392327	0.0177724	-0.00551166	0.0150153	0.0373911	0.0430525	0.0350767	0.0429947	0.00653718	0.00983886	0.0223786	0.0212691	0.0136677	0.0124167	0.0309715	0.0422764	0.0951501	0.0100324	0.0160167	0.0575525	0.0160483	0.0151151	0.065122	0.020892	0.0260466	0.0221853	0.013918	0.00216595	0.0857835	0.0193678	0.00521201	-0.0147778	0.00762047	-0.00018168	-0.0146822	-0.0146011	0.0552055	0.00700993	0.0197151	-0.0275344	0.00811618	0.0335107	0.0441553	0.0433206
ARVI.Q75.diff	ARVI	Q75	diff	0.0276761	0.0194181	0.0323414	0.0093227	-0.00210394	0.0185862	0.0307089	0.0394584	0.0320101	0.0378188	0.00742892	0.00909484	0.0133182	0.015799	0.0140258	0.0100221	0.0306999	0.0353912	0.0840742	0.0132964	0.0094787	0.049174	0.0148418	0.00993821	0.0402562	0.0210906	0.018548	0.0200914	0.0138817	0.00354222	0.079505	0.0213411	0.0147128	-0.00403259	0.00910248	0.00134625	-0.0141581	-0.00954809	0.0539956	0.00481017	0.0155937	-0.0262832	0.00770917	0.0253296	0.0412224	0.0405514
ARVI.Q90.diff	ARVI	Q90	diff	0.0243553	0.0160081	0.0233004	-0.00168845	0.00117111	0.0216997	0.0278822	0.0366098	0.0308324	0.0344387	0.00975396	0.00748174	0.00888896	0.0113194	0.0128368	0.00979495	0.0293507	0.0315686	0.0827318	0.0154708	0.00513377	0.0394359	0.0128909	0.00809931	0.0299716	0.0181891	0.0150646	0.0185344	0.0124515	0.00180352	0.0704217	0.0213852	0.0205752	0.00213414	0.00899757	0.00219075	-0.017855	-0.00517978	0.0507346	-0.00125494	0.00845611	-0.0313629	0.00498754	0.0171117	0.0405734	0.0383515
ARVI.Q95.diff	ARVI	Q95	diff	0.0231254	0.0136436	0.0163663	-0.011888	0.00094788	0.0215721	0.0280274	0.0348682	0.0297215	0.031941	0.00946744	0.00545669	0.00748107	0.0111419	0.012151	0.00927777	0.0269992	0.028407	0.0787541	0.0158677	0.00393375	0.0322096	0.0111056	0.00606021	0.024675	0.0148732	0.0128257	0.0173831	0.0102768	0.00111619	0.0639506	0.0204275	0.0209929	0.00373761	0.00746809	0.00493392	-0.0226794	-0.00700703	0.0471356	-0.00761792	0.00044585	-0.0375158	0.00312967	0.0105319	0.0402564	0.0364619
ARVI.SD.diff	ARVI	SD	diff	-0.0338094	-0.0285439	-0.0213146	-0.0389983	-0.0185625	-0.0236163	-0.0272475	-0.0246241	-0.0423475	-0.034605	-0.0296246	-0.0210511	-0.0315649	-0.0298532	-0.0111631	-0.0235269	-0.0170456	-0.0324355	-0.0165859	-0.0135775	-0.0371756	-0.0354006	-0.0301366	-0.0345851	-0.0369982	-0.011371	-0.0360529	-0.0265931	-0.00419104	-0.00151633	-0.0187116	-0.0129603	-0.00159174	-0.00059412	-0.0158655	-0.0190758	-0.0067237	-0.00492271	-0.0192524	-0.0200485	-0.0230258	-0.00726549	-0.0166384	-0.0225805	-0.0273801	-0.0191905
ARVI.skewness.diff	ARVI	skewness	diff	0.591556	1.57258	0.452783	1.09804	1.89853	1.59149	0.59138	0.733459	1.43068	0.246104	1.21328	0.808717	0.294058	0.486874	0.662944	1.10462	0.852723	0.145071	0.150775	1.30108	0.625705	0.172038	0.900873	1.28682	-0.224836	1.14771	0.379041	0.714856	1.67458	1.30527	-0.0281081	1.44047	2.15247	1.8129	0.486912	1.08444	0.640602	0.748852	1.10503	0.721466	0.803148	0.535268	1.29751	-0.0122991	0.241853	0.38728
ARVI.kurtosis.diff	ARVI	kurtosis	diff	-1.36596	-9.764	-3.2358	-5.12525	-8.39048	-5.13307	-1.06896	-1.82154	-3.44361	-0.448047	-3.29031	-2.52686	0.239904	-0.69695	-2.36512	-2.65324	-2.60409	0.487225	0.191443	-5.11251	-0.750785	0.231832	-1.80581	-3.64064	1.38189	-6.38428	0.21937	-1.39197	-16.6345	-11.4485	-0.0935505	-7.14739	-11.7731	-9.02258	-1.23367	-2.75232	-3.48589	-2.70576	-5.00503	-2.1032	-3.29134	-3.52687	-6.09107	1.08255	0.822693	-1.15466
ARVI.minimum.diff	ARVI	minimum	diff	0.24143	0.279839	0.205246	0.307264	0.313511	0.33733	0.261795	0.186882	0.361811	0.304691	0.128279	0.153398	0.20996	0.120977	0.133176	0.192815	0.0593067	0.173108	0.140242	0.0774485	0.158009	0.0941738	0.110839	0.203158	0.144551	0.153632	0.134074	0.090803	0.155902	0.170854	0.168556	0.17744	0.265183	0.0988844	0.0521905	0.109658	0.0377924	0.0186432	0.207528	0.0208558	0.101281	0.0094295	0.158943	0.0714341	0.0844558	0.153913
ARVI.maximum.diff	ARVI	maximum	diff	-0.0284242	-0.0157095	-0.0248268	-0.109996	-0.0744801	-0.014693	0.0221252	0.0054953	-0.0472243	0.0176001	-0.0367499	0.0186437	-0.0266006	0.0135925	0.0444743	-0.0110241	0.0057774	0.0563174	0.0876902	0.0323064	0.0146897	-0.0189195	-0.0372179	-0.0132843	0.0142749	-0.0403039	0.0104184	-0.0312653	-0.0011277	-0.0110361	0.0209697	-0.0243939	0.00609452	0.0146148	-0.0255476	-0.012218	-0.0460699	-0.0445666	0.00288956	-0.0461941	-0.0415755	-0.0894351	-0.0451751	-0.0224433	0.0153686	-0.00112753
blue.mean.diff	blue	mean	diff	-19.6094	-11.6746	-20.3381	-14.5107	4.15152	-34.7939	-22.1623	-26.7875	-15.8116	-35.369	-16.0578	6.68459	-24.7332	-17.8527	-3.08442	-13.8693	-13.1239	-19.5284	-43.1629	-5.6192	-26.3518	-26.0927	-19.6864	-9.42894	-28.1089	1.64802	-29.1423	-18.3761	-7.58218	-4.21035	-36.0163	-9.74726	0.547572	15.2152	-9.74458	-6.87587	9.30901	-1.39748	-28.2764	-0.0116204	-8.82299	10.399	-10.4	-22.7045	-25.0142	-24.3421
blue.trimmed_mean_5.diff	blue	trimmed_mean_5	diff	-21.0548	-12.8747	-21.268	-15.995	3.9304	-35.7249	-23.9823	-28.8528	-16.2507	-37.4932	-17.4118	5.51517	-26.3195	-18.9342	-4.2983	-14.9743	-14.8317	-20.789	-45.2796	-6.62752	-28.2037	-27.6928	-21.277	-10.3234	-30.0568	0.591729	-30.9671	-20.5991	-7.93779	-5.15938	-37.3115	-11.2133	1.37009	14.9037	-10.9085	-7.66731	9.15822	-1.75681	-29.2039	-0.583614	-10.3282	9.81948	-11.0932	-23.0927	-25.3985	-25.4093
blue.trimmed_mean_10.diff	blue	trimmed_mean_10	diff	-22.3011	-14.0864	-22.5103	-17.5743	3.32149	-36.4436	-25.696	-30.5197	-16.7999	-39.4111	-18.5827	4.22659	-27.6601	-19.9309	-5.34027	-16.1212	-16.568	-21.96	-46.6053	-7.86143	-29.725	-29.0531	-22.7101	-11.2647	-31.6635	-0.717761	-32.4939	-22.351	-8.53801	-6.46307	-38.017	-12.677	1.64048	13.9973	-11.9877	-8.41087	8.62765	-2.36169	-29.7697	-1.34666	-11.8819	9.031	-11.977	-23.2409	-25.7419	-26.5458
blue.trimmed.mean.40.diff	blue	trimmed_mean_40	diff	-27.2388	-18.9213	-27.1397	-23.7138	0.394538	-38.5718	-31.1745	-35.3832	-18.4184	-45.7259	-22.9709	0.41589	-32.1153	-23.7018	-8.5454	-20.379	-22.1216	-25.741	-49.7146	-12.3332	-34.8603	-32.9361	-27.8984	-15.7481	-36.8532	-5.37322	-37.3367	-27.7733	-11.0382	-11.6277	-39.3124	-17.556	0.690221	9.64509	-16.1065	-11.4011	6.11156	-4.76532	-31.1663	-4.05907	-18.0267	6.22485	-15.9479	-23.9295	-27.0786	-31.1459
blue.median.diff	blue	median	diff	-28	-19	-27	-25	1	-38	-31	-35	-19	-46	-24	0	-32	-24	-8	-21	-23	-26	-49	-13	-35	-33	-28	-16	-37	-6	-37	-28	-12	-12	-40	-18	1	9	-17	-12	6	-5	-31	-4	-18	7	-16	-24	-28	-32
blue.Q05.diff	blue	Q05	diff	4	8	12	8	26	-16	3	-9	5	0	6	23	-7	3	15	12	3	11	-23	15	-3	4	8	14	-7	11	-3	4	16	14	-25	18	14.1	31	16	11	33	22	-12	18.15	8	26	15	-8	-6	3
blue.Q10.diff	blue	Q10	diff	0	7	6	5	24	-21	-2	-15	0	-8	0	19	-11	-1	12	8	-1	6	-35	12	-9	-4	2	9	-13	10	-10	-3	15	14	-32	12	19	30	11	9	32	20	-20	17	5	25	13	-11	-8	-1
blue.Q25.diff	blue	Q25	diff	-16	-5	-11	-12	11	-31	-20	-30	-12	-31	-13	8	-24	-14	0	-8	-16	-11	-48	-2	-23	-23	-15	-2	-27	0	-23	-19	4	3	-39	-6	15	20	-3	-3	19	8	-26	5	-8	16	1	-17	-16	-17
blue.Q50.diff	blue	Q50	diff	-28	-19	-27	-25	1	-38	-31	-35	-19	-46	-24	0	-32	-24	-8	-21	-23	-26	-49	-13	-35	-33	-28	-16	-37	-6	-37	-28	-12	-12	-40	-18	1	9	-17	-12	6	-5	-31	-4	-18	7	-16	-24	-28	-32
blue.Q75.diff	blue	Q75	diff	-26	-21	-32	-20	-4	-42	-30	-30	-21	-47	-23	2	-31	-25	-10	-23	-16	-32	-45	-12	-35	-35	-27	-18	-35	0	-40	-24	-20	-14	-38	-18	-9	10	-20	-13	-1	-13	-33	-6	-13	3	-22	-29	-35	-35
blue.Q90.diff	blue	Q90	diff	-24	-16	-32	-14	-7	-41	-23	-21	-25	-42	-20	8	-24	-23	-7	-22	-6	-32	-41	-8	-29	-33	-25	-18	-26	9	-33	-16	-23	-6	-35	-15	-17	13	-19	-13	-5	-15	-33	-7	-5	5	-22	-33	-38	-34
blue.Q95.diff	blue	Q95	diff	-23	-11	-32	-12	-9	-41	-19	-17	-27	-39	-18	13	-19	-22	-4	-22	-1	-31	-38	-7	-23	-32	-23	-17	-21	14	-29	-11	-22	-1	-33	-13	-21	13	-18	-13	-7	-17	-33	-7	0	6	-21	-34	-39	-33
blue.SD.diff	blue	SD	diff	-7.9621	-6.9853	-13.3247	-6.89599	-10.3647	-7.39766	-7.3281	-3.08762	-8.15745	-11.8796	-7.39126	-3.93209	-4.39565	-7.50769	-6.77467	-10.5481	-2.32759	-13.0622	-4.42378	-7.13294	-6.885	-10.2369	-9.49082	-9.97998	-4.72206	-0.395737	-8.75906	-4.74438	-12.1033	-6.3718	-2.15698	-9.70833	-11.9334	-5.56934	-10.8521	-7.73345	-12.1685	-12.2868	-5.91851	-7.90615	-3.76559	-6.84967	-12.1273	-7.78334	-10.5126	-11.608
blue.skewness.diff	blue	skewness	diff	0.464282	0.391043	0.317058	0.42624	0.0494527	0.252805	0.536206	0.699618	0.0850152	0.77169	0.437388	0.351471	0.488165	0.366669	0.299233	0.364952	0.544891	0.361706	0.871559	0.29274	0.587511	0.518654	0.534922	0.262684	0.692289	0.350299	0.634749	0.702047	0.105702	0.351771	0.561623	0.36455	-0.18799	0.166827	0.342475	0.253627	-0.0834384	0.075651	0.225806	0.0973166	0.432775	0.183998	0.187633	0.0487773	0.0695758	0.302973
blue.kurtosis.diff	blue	kurtosis	diff	-0.0379159	0.302844	0.0896732	-0.138123	0.195431	-0.0872385	-0.0362468	-0.498599	0.043505	-0.0266091	0.0432114	-0.0273728	-0.0577199	0.00320032	-0.00626548	0.130485	-0.328919	0.223146	-1.34026	0.0016468	0.0728626	-0.156723	-0.0377612	0.0366754	0.143927	-0.0610821	0.334721	-0.228495	0.575865	0.330554	-0.719805	-0.0114389	0.336194	0.140073	0.0876892	0.0431885	0.545761	0.399625	-0.265256	0.189627	-0.0916927	0.198854	0.320753	0.0514756	0.328339	0.206676
blue.minimum.diff	blue	minimum	diff	0	0	0	0	0	0	0	0	0	0	0	0	0	0	0	0	0	0	4	0	0	0	0	0	0	0	0	0	0	0	-1	0	0	0	0	0	0	0	0	0	0	0	0	0	-2	0
blue.maximum.diff	blue	maximum	diff	-3	-7	-21	-3	-7	-18	-8	-1	-5	-12	4	9	-13	-10	6	-18	7	-13	-27	10	-12	-15	-3	-11	0	-4	9	13	-7	21	-19	-6	-27	8	-10	-7	2	-2	-14	-5	2	-10	-22	-20	-27	-9
coltot.mean.diff	coltot	mean	diff	-42.5633	-27.7842	-84.3298	-34.9343	6.69598	-60.5086	-61.539	-63.1852	-46.3886	-131.065	-24.6213	6.66735	-37.6015	-26.8212	5.85574	-15.6029	-27.2623	-37.8915	-60.8594	-10.9937	-36.1214	-57.0163	-27.5731	6.96734	-39.3839	-6.0356	-48.8051	-34.0558	-25.4931	10.2136	-64.1561	-18.6319	-36.2312	26.8493	-20.3588	-13.7961	24.0849	-4.67189	-105.115	4.43387	-8.53403	25.6464	-13.1766	-77.9168	-34.2403	-51.0969
coltot.trimmed_mean_5.diff	coltot	trimmed_mean_5	diff	-46.9208	-31.9945	-89.4699	-39.5419	3.8849	-60.5069	-65.2869	-68.486	-47.9528	-140.102	-28.3706	1.96966	-40.9863	-30.3832	0.424148	-19.2016	-32.7625	-42.2906	-64.2665	-15.7286	-41.9415	-61.7963	-33.0686	3.86704	-41.979	-10.3419	-51.3286	-40.3132	-28.2761	7.71791	-63.3978	-24.137	-37.947	22.5795	-23.4381	-14.563	20.858	-7.25565	-109.916	2.55592	-13.5767	21.5079	-15.9764	-80.3827	-33.374	-54.8701
coltot.trimmed_mean_10.diff	coltot	trimmed_mean_10	diff	-50.6678	-36.0451	-94.5192	-44.39	0.46348	-60.7576	-69.5628	-71.888	-50.1444	-147.219	-31.8929	-2.39735	-43.8676	-33.1948	-3.53505	-22.4662	-37.905	-45.6631	-67.4314	-20.3992	-46.9672	-65.1855	-37.7239	0.840657	-44.8284	-14.1936	-53.6965	-44.75	-31.3644	3.83678	-63.9622	-29.2583	-39.5732	17.9021	-26.093	-16.5835	16.9123	-10.4981	-111.042	-0.87905	-18.7421	17.0163	-19.4585	-81.6327	-32.7007	-58.6891
coltot.trimmed.mean.40.diff	coltot	trimmed_mean_40	diff	-60.8574	-50.2316	-109.74	-62.2846	-11.5398	-61.2207	-85.178	-79.6369	-54.8319	-164.23	-40.5443	-11.2563	-49.8798	-38.5704	-15.0335	-27.203	-49.8916	-50.8683	-76.6567	-32.6237	-59.7168	-71.1476	-47.7502	-7.77815	-51.7165	-23.2208	-59.1078	-52.255	-39.906	-12.2785	-66.5479	-43.6128	-51.144	3.20063	-32.3382	-22.5644	4.35746	-17.4886	-114.301	-12.0849	-36.8442	4.65958	-33.8364	-84.6112	-33.7731	-69.3557
coltot.median.diff	coltot	median	diff	-61	-52	-111	-63	-12	-61	-87	-80	-55	-166	-41	-11	-50	-39	-16	-28	-50	-50.5	-77	-34	-61	-71	-48	-8	-52	-24	-59	-53	-41	-13	-66	-45	-52	3	-32	-23	4	-18	-114	-13	-39	4	-34	-85	-34	-70
coltot.Q05.diff	coltot	Q05	diff	20	36	10	25	90	-66.25	-21	-31	-18	-17	40	77	12	39	90	63	41	46	-2	66	60	11	67	96	7	40	-8	38	42	87	-69.75	78	-4	111	47	24	125	72	-108	70	69	120	61	-62	-45	15
coltot.Q10.diff	coltot	Q10	diff	-4	24	-12	19	76	-63	-17	-54	-28	-70.8	16	49	-5	14	61	31	12	9	-28	45	26	-22	32	72	-6	22	-17	-1	27	85	-62	48	1	90	25	16	107	53	-141	67	54	97	56	-70	-26	-6
coltot.Q25.diff	coltot	Q25	diff	-44	-19	-76	-34	24	-62	-61	-80	-56	-138	-20	2	-35	-20	16	-11	-42	-35	-62	-13	-32	-59	-22	30	-38	-19	-45	-45	-17	37	-59	-10	-19	34	-10	-7	45	5	-125	13	-5	35	10	-83	-23	-54
coltot.Q50.diff	coltot	Q50	diff	-61	-52	-111	-63	-12	-61	-87	-80	-55	-166	-41	-11	-50	-39	-16	-28	-50	-50.5	-77	-34	-61	-71	-48	-8	-52	-24	-59	-53	-41	-13	-66	-45	-52	3	-32	-23	4	-18	-114	-13	-39	4	-34	-85	-34	-70
coltot.Q75.diff	coltot	Q75	diff	-56	-49	-110	-48	-21	-59	-75	-63	-45.75	-155	-42	-7	-54	-47	-21	-36	-34	-58	-71	-28	-61	-74	-54	-26	-53	-11	-62	-47	-46	-22	-66	-47	-53	6	-43	-25	-9	-26	-91	-14	-29	0	-45	-79	-39.5	-63
coltot.Q90.diff	coltot	Q90	diff	-44	-35	-100	-28	-21	-55	-51	-44	-41	-127	-33	7	-43	-42	-12.9	-36	-15	-58	-63	-16	-50	-66	-44	-28	-43	5	-55	-32	-44	-13	-57	-33	-48	18	-40	-19	-11	-27	-76	-11	-10	5	-37	-76	-42.7	-55
coltot.Q95.diff	coltot	Q95	diff	-38	-25	-95	-21	-22	-53	-38	-34	-40	-116	-27	13.25	-35	-41	-7	-34	-6	-55	-59	-11	-42	-61	-38	-27	-35	13	-49	-22	-41	-6	-50	-27	-47	22	-39	-15	-10	-28	-68	-10	-3	6	-33	-72	-44	-51
[truncated: 766 more rows]
[truncated: 148 more columns]

## Sheet: Heritability
Pheno.names	Day78	Day93	Ratio
ARVI.mean	94.36	92.31	73.4
ARVI.trimmed_mean_5	94.61	92.63	74.07
ARVI.trimmed_mean_10	94.76	92.87	74.68
ARVI.trimmed.mean.40	94.91	93.11	75.1
ARVI.median	94.84	93.14	74.82
ARVI.Q25	94.05	91.22	71.08
ARVI.Q50	94.84	93.14	74.82
ARVI.Q75	95.25	94.14	80.14
ARVI.SD	68.88	65.93	53.38
[truncated: 316 more rows]

## Sheet: Correlation matrix
	ARVI.mean.1106	blue.mean.1106	coltot.mean.1106	EVI.mean.1106	gborrat.mean.1106	gbrat.mean.1106	green.mean.1106	msp1.mean.1106	msp2.mean.1106	msp3.mean.1106	msp4.mean.1106	msp5.mean.1106	ndvi.mean.1106	rbrat.mean.1106	red.mean.1106	relblue.mean.1106	relgreen.mean.1106	relred.mean.1106	rbograt.mean.1106	rgobrat.mean.1106	rgrat.mean.1106	sipi.mean.1106	SR.mean.1106	height.mean.1106	ARVI.mean.2506	blue.mean.2506	cired.mean.2506	coltot.mean.2506	EVI.mean.2506	gborrat.mean.2506	gbrat.mean.2506	green.mean.2506	msp1.mean.2506	msp2.mean.2506	msp3.mean.2506	msp4.mean.2506	msp5.mean.2506	ndre.mean.2506	ndvi.mean.2506	rbrat.mean.2506	red.mean.2506	relblue.mean.2506	relgreen.mean.2506	relred.mean.2506	rbograt.mean.2506	rgobrat.mean.2506	rgrat.mean.2506	sipi.mean.2506	SR.mean.2506
[truncated: 75 more rows]
[truncated: 26 more columns]

[truncated: 17 more sheets: QTLs.fig5, QTLs.all, pvalues, kinship, Height.mean.day1, Height.mean.day2, Height.mean.change, gbrat.mean.day2, rededge.mean.day2, height.traits, peaks.fig4, peaks.fig5, peaks.fig6, All.Significant.SNPs, FullSNPs5traits, LD_decay, pvalues.low.thresh]
